# Supplementary material for: The effects of physical exercise on college students’ academic achievement: the chain mediating role of emotional intelligence and academic mood
Source: Front Psychol. 2025 Aug 13;16:1642778. doi: 10.3389/fpsyg.2025.1642778 (PMC12380806; doi:10.3389/fpsyg.2025.1642778)
Supplement: Supplementary file 1 [file Table_1.xlsx]

## Sheet: Sheet1
gender	grade	X1	X2	X3	Y1	Y2	Y3	Y4	Y5	Y6	Y7	Y8	Y9	Y10	Y11	Y12	Y13	Y14	Y15	Y16	Y17	Y18	M1	M2	M3	M4	M5	M6	M7	M8	M9	M10	M11	M12	M13	M14	M15	M16	M17	M18	M19	M20	M21	M22	M23	M24	M25	M26	M27
2	3	4	4	4	2	3	4	3	4	3	4	3	4	1	4	3	4	4	4	4	3	4	5	4	4	4	4	4	4	4	4	4	4	4	4	4	4	4	4	4	2	2	4	1	2	3	2	3	2
1	1	4	4	4	4	5	4	5	5	5	4	5	4	5	4	5	5	5	5	5	5	4	5	4	5	4	2	5	4	5	4	5	5	5	5	5	5	5	5	5	5	5	5	5	5	4	4	4	4
1	3	3	4	3	3	3	3	4	3	3	3	3	3	3	3	3	3	3	3	3	3	3	4	5	5	2	4	5	5	5	4	3	4	3	4	4	3	3	4	3	5	3	4	3	3	4	3	3	3
1	3	3	4	2	4	3	4	3	4	3	4	3	4	3	4	4	3	4	3	4	3	4	3	3	3	3	3	3	4	3	4	3	4	3	3	4	3	4	3	4	3	4	3	4	3	4	3	3	3
2	3	5	3	2	5	4	4	4	4	4	4	4	4	4	4	4	4	4	4	4	4	4	3	4	4	3	2	4	4	4	4	4	4	2	4	4	4	4	4	4	4	3	2	3	3	4	4	4	5
2	3	3	2	4	3	3	3	3	3	3	3	3	3	3	3	3	3	3	3	3	3	3	3	3	4	3	2	3	4	4	4	5	3	3	3	4	4	4	4	4	3	4	4	4	4	4	4	2	4
2	3	3	5	5	5	5	5	5	5	5	5	5	5	5	5	5	5	5	5	4	3	3	4	4	4	3	2	2	2	5	5	5	5	5	2	4	4	4	4	3	4	4	4	3	4	3	2	3	4
2	4	4	3	4	5	5	5	5	5	5	5	5	5	5	5	5	5	5	5	5	5	5	4	4	4	4	2	4	4	5	5	5	5	5	5	5	5	5	5	5	5	5	5	5	5	5	5	5	5
2	1	3	3	2	1	4	1	2	2	2	3	4	5	3	4	3	2	3	2	1	2	1	4	4	2	2	4	1	3	3	3	3	3	4	4	3	3	4	1	3	5	5	3	4	3	4	4	5	3
2	3	4	3	2	4	4	4	4	4	4	4	4	4	4	4	4	4	4	4	4	4	4	4	4	4	4	4	1	2	3	4	4	1	2	4	4	1	1	2	1	4	4	5	4	5	5	4	3	3
2	3	1	3	3	3	4	3	5	2	1	3	3	4	3	4	3	4	1	3	4	3	3	3	4	4	3	2	3	1	2	3	5	2	3	4	3	4	4	3	5	1	3	5	3	2	3	4	3	2
2	4	3	4	3	4	2	2	2	2	4	5	4	4	4	4	4	4	4	3	4	4	4	4	2	2	4	5	2	2	3	3	4	3	2	2	2	2	3	4	2	2	2	2	2	2	2	2	2	2
2	4	3	3	3	3	3	3	3	3	3	3	3	3	3	3	3	3	3	3	3	3	3	3	3	4	3	3	4	4	4	4	4	3	4	3	4	3	3	3	3	3	3	3	3	3	3	3	3	3
2	4	3	3	4	5	5	5	5	5	5	5	5	5	5	5	5	5	5	5	5	5	5	5	3	5	4	2	3	5	2	3	5	2	3	5	5	3	3	3	3	3	3	3	3	3	3	3	2	3
2	4	4	5	3	5	5	5	5	3	5	3	5	5	5	5	4	4	4	5	5	5	4	3	5	3	5	5	3	4	5	5	4	5	5	5	5	5	5	5	5	5	5	5	5	5	5	5	5	4
2	3	3	2	2	2	2	1	4	1	1	2	2	1	2	1	1	1	1	2	2	2	2	3	3	1	3	2	1	2	1	4	1	4	3	2	1	2	1	3	2	1	2	2	2	1	2	1	1	2
2	2	3	3	4	2	3	4	4	5	5	3	3	3	4	4	3	4	1	2	4	5	4	4	4	2	2	3	4	4	5	3	5	4	4	3	4	3	4	4	2	4	4	4	3	4	4	3	2	2
2	4	5	3	5	4	4	2	4	5	4	4	4	4	4	4	4	4	4	4	4	4	4	5	5	5	5	1	5	5	5	5	5	5	5	5	5	5	4	5	5	5	5	5	5	5	5	5	5	5
2	1	3	2	2	3	5	3	1	1	3	2	5	3	3	2	1	3	1	3	3	4	3	4	3	3	3	3	3	3	3	3	3	3	3	3	3	3	3	3	3	3	3	3	3	3	3	3	3	3
2	4	5	2	2	2	2	2	2	2	2	2	2	2	2	2	2	2	2	2	2	2	2	5	5	4	5	1	3	5	2	5	5	5	5	3	5	5	4	3	5	4	3	5	5	2	5	5	2	2
2	1	3	3	3	4	2	2	2	1	2	5	5	4	3	1	1	2	1	1	3	3	3	3	3	3	2	1	5	4	1	2	3	1	2	1	1	2	5	1	1	3	2	3	1	4	4	1	1	1
2	1	2	5	3	4	3	4	2	3	3	3	4	3	3	4	4	3	4	1	2	5	3	5	2	1	3	4	5	4	3	3	2	3	4	3	2	3	3	1	3	4	2	1	5	4	5	3	2	3
2	1	4	5	4	5	5	5	5	5	5	5	5	5	5	5	5	5	5	5	5	5	5	4	4	4	3	3	3	5	5	5	5	1	3	3	5	2	5	5	5	5	5	2	5	3	3	3	1	5
2	2	3	2	4	4	3	4	1	2	4	4	3	1	2	1	2	3	2	1	4	4	2	5	4	3	3	4	3	3	5	3	3	3	1	4	1	3	5	3	4	3	2	1	2	4	4	1	2	3
2	4	2	4	2	4	3	4	3	4	3	4	3	4	3	4	5	4	3	4	3	4	4	2	2	4	4	1	1	3	3	3	3	3	3	3	3	3	3	3	3	3	3	3	3	3	4	3	4	3
1	1	4	5	3	4	5	4	5	4	2	3	3	3	3	3	3	3	3	3	1	3	3	5	5	5	5	1	5	5	3	2	5	5	5	5	5	5	5	5	5	5	5	5	5	5	5	5	5	5
1	4	3	3	3	4	2	4	4	4	4	4	4	4	4	4	4	4	4	4	4	4	4	5	3	5	5	3	4	4	4	4	5	2	2	4	2	4	4	4	4	4	4	4	4	4	4	4	4	4
2	3	3	5	4	4	4	4	4	5	2	4	5	4	3	4	1	3	2	3	4	1	4	2	4	4	3	4	3	5	4	5	5	2	3	3	5	4	3	2	1	3	4	4	1	2	3	4	1	3
2	4	2	3	3	3	3	3	3	3	3	3	3	3	3	3	3	3	3	3	3	3	3	3	3	3	3	2	3	3	3	3	3	2	2	3	3	3	3	3	3	3	3	3	3	2	3	3	3	3
2	2	2	2	3	2	2	4	2	1	1	3	3	4	2	2	5	4	2	4	4	4	1	1	5	3	3	3	5	4	3	4	1	4	1	2	4	1	2	1	1	3	4	1	2	1	2	2	1	2
2	4	2	2	2	1	1	3	3	1	1	1	1	1	1	1	1	3	3	1	1	1	3	1	1	1	1	1	1	3	3	1	1	1	1	1	1	1	1	1	1	1	1	1	1	1	1	1	1	1
2	2	2	2	3	2	1	2	4	4	4	4	2	2	2	4	4	4	1	1	2	2	4	1	1	4	3	3	1	4	4	1	2	3	2	1	3	3	4	1	2	1	2	4	3	4	5	4	1	2
2	4	3	4	5	2	1	2	3	3	4	3	3	3	3	3	2	3	3	1	2	1	2	2	4	1	2	1	4	1	3	3	5	3	4	1	4	1	2	3	4	3	3	3	2	1	1	3	3	3
2	1	4	3	3	5	5	5	5	5	5	5	5	5	5	5	5	5	5	5	5	5	5	4	4	5	4	2	4	5	5	3	5	5	5	4	5	4	5	5	5	3	5	2	4	5	5	4	5	5
2	3	4	3	3	4	3	4	3	4	3	4	3	3	3	3	3	3	3	3	3	4	3	4	4	4	4	4	4	4	4	4	4	4	4	4	4	4	4	4	4	4	4	4	4	4	4	4	4	4
2	2	4	2	3	4	4	4	4	4	4	4	4	4	4	4	4	4	4	4	4	4	4	4	4	4	3	2	4	3	5	4	4	4	2	4	4	4	4	4	3	4	4	3	4	4	4	4	4	4
2	4	4	5	3	4	4	4	4	4	4	4	2	2	4	3	3	4	4	4	4	3	3	3	4	4	4	2	4	5	5	5	5	4	5	4	4	3	3	2	3	5	3	2	3	3	4	3	2	2
2	3	4	2	3	4	1	3	3	3	3	1	3	4	4	4	4	5	4	4	5	5	4	3	5	4	4	2	4	4	4	4	3	4	3	4	3	3	4	3	4	2	4	3	4	1	5	3	3	3
2	4	4	5	3	5	5	5	5	5	5	4	4	5	4	4	2	4	5	4	4	4	5	5	5	5	5	1	5	5	5	5	5	5	5	5	4	4	4	5	4	3	4	3	4	4	3	4	4	4
2	1	3	3	2	1	1	1	1	1	1	1	1	3	3	3	3	3	3	5	5	5	5	2	1	5	2	3	4	5	4	4	3	4	4	1	4	2	4	2	2	2	3	1	1	1	1	1	1	1
2	4	5	3	3	5	5	5	5	5	5	5	5	5	5	5	5	5	5	5	5	5	5	5	5	5	3	2	3	5	5	5	5	5	5	5	5	5	5	5	5	5	5	5	5	5	5	5	1	5
2	4	4	5	3	5	4	5	4	3	5	5	5	2	5	4	3	3	5	5	5	5	2	5	5	5	5	2	5	5	4	5	5	5	5	5	5	3	5	5	4	3	5	4	4	4	3	3	2	5
1	1	4	5	3	5	5	5	5	5	4	5	5	4	5	4	5	5	5	4	5	5	5	5	5	5	5	1	5	5	5	5	5	5	5	5	5	5	5	5	5	5	5	5	5	5	5	4	5	5
1	3	4	5	5	4	4	4	4	4	4	4	4	4	4	4	4	4	4	4	4	4	4	4	4	4	4	4	4	4	4	4	4	4	4	4	4	4	4	4	4	4	4	4	4	4	4	4	4	4
1	3	4	4	3	4	5	5	4	4	4	4	4	4	4	4	4	4	4	4	3	4	3	5	5	5	5	4	4	4	5	3	4	4	5	4	3	4	4	4	4	4	4	4	4	4	4	4	4	4
2	1	3	3	5	4	4	4	4	5	5	4	4	4	4	5	4	4	4	4	4	5	4	5	4	5	4	2	5	5	3	5	5	4	4	4	4	4	4	5	4	4	5	4	4	4	4	4	4	4
2	3	3	3	3	3	5	4	4	4	4	3	4	3	2	2	3	5	5	4	4	2	2	3	3	3	4	3	2	5	5	4	5	3	3	3	3	3	3	3	3	3	3	3	3	3	3	3	3	3
2	1	3	3	3	4	4	3	3	3	4	4	3	3	4	3	4	3	3	4	3	3	4	3	3	3	3	3	1	3	3	3	4	4	4	4	3	4	4	4	4	3	4	4	3	4	3	3	4	3
2	4	4	5	4	5	5	5	5	5	5	5	4	4	4	4	4	5	4	4	4	4	4	3	3	3	3	2	3	3	5	3	5	5	5	5	3	5	5	5	4	4	4	4	4	4	4	4	4	4
1	4	2	2	2	3	3	3	3	3	3	3	3	3	5	3	3	3	3	3	3	3	3	1	1	1	1	1	3	3	1	1	1	1	1	1	1	1	1	1	1	1	1	1	3	1	3	3	3	3
1	1	4	2	2	1	3	5	2	3	3	3	5	3	3	3	3	3	1	3	5	3	3	3	3	3	3	3	3	3	5	3	2	2	3	3	1	3	3	3	2	3	3	3	3	4	3	3	3	3
1	1	3	3	4	5	3	1	3	3	3	4	3	2	3	4	3	4	3	4	3	4	3	2	3	2	3	4	3	2	3	4	4	3	2	3	4	3	4	3	3	3	4	3	4	3	4	3	2	4
1	2	5	3	4	5	5	4	4	4	4	5	4	4	4	5	5	5	4	5	4	5	4	2	2	1	4	2	5	4	4	3	4	4	4	4	4	4	4	4	4	4	4	5	4	4	4	4	4	4
1	1	4	5	4	5	3	3	5	5	5	5	5	5	5	5	5	5	5	5	5	5	5	3	3	3	3	3	3	3	5	5	5	5	3	3	3	3	3	3	3	3	3	3	4	3	3	3	3	3
2	1	4	4	5	5	5	5	5	5	4	4	4	4	4	4	4	4	5	5	5	5	5	5	5	5	5	1	5	5	5	5	5	5	5	5	5	5	5	5	5	5	5	5	5	5	5	4	4	3
1	1	4	5	2	5	5	4	5	5	3	5	5	4	5	5	5	5	3	5	4	4	5	4	4	5	5	3	3	3	5	5	5	1	1	5	3	3	5	5	4	1	5	4	1	4	5	5	5	5
1	1	4	4	2	4	3	3	3	4	3	4	3	3	3	3	4	3	3	3	3	3	3	3	3	3	3	3	3	3	3	3	3	3	3	3	3	3	3	3	3	4	3	4	3	3	3	3	3	3
1	1	3	3	4	3	5	5	5	5	5	5	5	5	5	5	5	5	5	5	5	5	5	3	3	3	3	3	3	3	3	3	3	3	3	3	3	3	3	3	3	3	3	3	3	3	3	3	3	3
1	1	3	3	3	4	4	4	4	4	4	4	4	4	4	4	5	4	4	4	4	4	4	1	2	2	1	2	2	1	2	4	4	4	4	1	2	2	2	1	2	3	1	1	1	3	1	1	3	4
2	1	4	3	2	4	4	4	4	4	4	4	4	4	4	4	4	5	4	4	4	4	4	4	4	4	4	4	4	4	4	4	4	4	4	4	4	4	4	4	3	3	3	3	3	3	3	3	3	3
2	1	4	4	3	4	4	4	5	5	4	4	4	4	4	4	4	4	4	4	4	4	4	4	4	4	4	4	4	4	4	4	4	4	4	4	4	4	4	4	4	4	4	4	4	4	4	4	4	4
1	1	1	2	3	4	3	4	3	4	3	4	3	4	3	4	3	4	3	4	3	4	3	3	3	3	3	3	3	3	3	3	3	3	3	3	3	3	3	3	3	3	3	3	3	3	3	3	3	3
2	1	3	4	5	5	5	5	5	5	5	5	5	5	5	5	5	5	5	5	5	5	5	5	5	5	5	1	2	5	3	5	5	5	5	5	5	5	5	5	5	5	5	5	5	5	5	5	5	5
2	1	3	3	3	3	3	3	3	3	3	3	3	3	3	3	3	3	3	3	3	3	3	2	3	3	3	1	3	3	3	1	3	1	1	1	3	3	3	3	3	3	3	3	3	3	3	3	3	3
1	1	3	4	3	2	1	5	4	5	5	4	4	3	4	2	4	2	2	2	4	2	4	4	4	4	4	4	4	3	2	4	5	4	3	4	1	2	3	5	3	4	1	3	2	3	5	5	3	4
1	1	4	4	3	4	4	4	4	4	4	4	4	4	4	4	4	4	4	4	4	4	4	4	3	4	4	4	3	3	3	3	3	4	4	4	4	4	4	4	4	4	4	4	4	4	4	4	3	3
1	1	4	3	4	4	4	4	4	4	4	4	4	4	4	4	4	4	4	4	4	4	4	3	3	4	3	4	4	5	4	4	5	3	2	3	3	3	4	4	3	5	4	2	4	4	5	3	3	4
2	1	5	4	4	3	4	3	4	5	4	5	3	4	4	3	4	5	5	4	4	5	4	5	5	5	5	2	5	5	3	3	3	3	3	5	5	5	5	5	3	4	4	4	3	4	3	4	5	3
1	1	3	3	4	3	4	4	5	4	3	4	4	4	3	4	3	3	2	3	5	3	4	3	3	3	3	2	3	3	3	3	3	5	3	5	3	4	4	5	3	3	4	5	4	3	4	3	3	4
1	1	3	3	3	3	3	3	3	3	3	3	3	3	3	3	3	3	3	3	3	3	3	3	4	5	3	2	3	3	3	3	3	3	3	3	3	3	3	3	3	3	3	2	3	2	3	3	3	3
2	1	3	3	4	4	3	4	4	4	4	4	4	3	4	4	4	3	4	4	4	4	4	4	4	4	4	2	5	4	4	4	5	4	2	3	4	4	4	5	3	1	5	3	3	5	4	3	4	5
1	1	2	3	3	3	3	1	3	3	3	3	3	3	3	3	3	3	3	3	3	3	3	3	3	3	2	3	3	3	3	3	3	3	2	3	3	3	3	3	3	3	3	3	3	3	2	3	3	3
2	1	3	3	3	2	2	2	2	2	2	2	2	2	3	3	3	3	3	3	3	3	3	3	3	3	3	3	3	3	3	3	3	3	3	3	3	3	3	3	3	3	3	3	3	3	3	3	3	3
2	1	4	2	3	4	4	4	2	4	4	4	4	4	4	4	4	4	4	4	4	4	4	4	4	4	4	2	3	4	4	3	5	2	2	4	4	3	4	4	4	4	4	4	4	4	4	4	4	4
2	1	4	5	3	5	5	5	5	5	5	5	5	5	4	4	5	4	4	5	4	5	4	4	4	4	4	2	4	4	4	4	4	4	5	4	4	4	4	4	5	5	5	5	5	5	5	5	4	4
1	1	3	5	4	5	5	5	5	5	5	5	5	5	5	5	5	5	5	5	5	5	5	4	4	4	4	2	2	4	3	3	4	3	3	4	4	4	3	3	3	4	3	4	4	4	4	4	2	4
2	1	4	3	3	4	4	4	4	4	4	4	4	4	4	4	4	4	4	4	4	4	4	4	4	4	4	2	4	4	4	4	4	3	4	4	4	4	5	4	4	4	4	4	4	4	4	4	4	4
2	1	4	4	3	5	5	5	5	5	5	5	5	5	5	5	5	5	5	5	5	5	5	4	4	4	3	2	4	4	3	4	5	4	4	4	4	4	4	4	4	4	4	4	4	4	4	4	4	4
2	1	2	2	2	1	1	1	1	1	1	1	1	1	1	1	1	1	1	1	1	1	1	4	5	5	4	1	1	3	4	1	5	1	1	1	5	1	1	5	3	2	1	1	1	1	1	1	1	5
1	1	4	4	3	5	5	5	5	5	5	5	5	5	5	5	5	5	5	5	5	5	5	4	4	4	4	1	5	5	5	5	5	5	5	5	5	3	5	5	5	5	5	5	5	5	5	5	1	4
1	1	3	4	3	4	4	4	4	4	3	4	3	4	4	3	3	4	4	3	4	3	4	3	3	5	3	2	3	3	3	3	5	2	2	5	3	4	4	4	4	4	4	4	4	4	4	3	2	4
1	1	3	3	3	3	3	3	3	3	3	3	3	3	3	3	3	3	3	3	3	3	3	3	3	3	3	2	3	2	2	3	4	2	3	3	3	3	3	4	4	4	4	3	4	4	5	3	3	3
2	1	2	4	3	4	4	4	4	4	4	4	4	4	4	4	4	4	4	4	4	4	4	3	4	4	4	2	3	4	4	4	4	4	3	2	4	4	4	4	4	4	4	3	3	4	4	4	3	4
2	1	3	3	4	3	3	3	3	3	3	3	3	3	3	3	3	3	3	3	3	3	3	3	4	3	3	2	3	4	4	4	5	5	4	4	4	4	4	4	4	4	3	3	4	4	4	4	4	4
2	1	3	3	4	4	4	4	4	4	4	4	4	3	4	4	3	4	4	4	4	4	4	4	3	4	4	3	3	4	4	4	5	3	3	3	3	3	4	4	3	4	4	2	4	3	4	4	2	3
1	1	3	5	4	4	4	4	4	4	4	4	4	2	3	3	3	4	4	4	3	3	3	3	3	4	3	3	3	4	4	4	5	3	3	4	4	3	4	4	4	4	4	3	4	4	4	4	4	2
1	1	4	5	3	4	4	4	4	4	4	4	4	4	4	4	4	4	4	4	4	4	4	4	4	4	3	3	4	4	4	3	5	3	3	4	3	4	4	4	3	3	4	2	4	4	4	3	3	3
2	1	4	3	3	4	4	4	4	4	4	4	4	4	4	4	4	4	4	4	4	4	4	4	4	4	4	2	2	4	4	4	4	4	4	4	4	4	4	4	4	4	4	4	4	4	4	4	4	4
2	1	5	4	3	5	5	5	5	5	5	5	5	5	5	5	5	5	5	5	5	5	5	5	3	5	5	2	2	5	3	5	5	5	5	3	5	3	5	3	4	4	3	3	4	4	4	4	3	3
2	1	4	4	3	4	4	4	4	4	4	4	4	4	4	4	2	4	4	4	4	4	4	2	4	5	4	2	4	4	2	4	4	4	4	4	5	4	4	2	4	4	4	3	4	4	4	4	2	4
1	1	3	3	3	3	3	3	3	3	3	3	3	3	3	3	3	3	3	3	3	3	3	2	3	4	3	3	3	3	3	4	3	3	1	3	3	3	3	3	2	1	3	1	3	3	3	3	3	3
1	1	4	3	3	5	5	5	5	5	5	5	5	5	5	5	5	5	5	5	5	5	5	5	5	5	3	1	5	3	3	5	5	5	4	5	5	3	5	4	5	5	3	5	5	5	4	3	3	3
2	1	4	4	5	5	5	5	5	5	5	5	5	5	5	5	5	5	5	5	5	5	5	3	3	4	3	3	3	4	4	4	4	3	3	3	4	3	4	4	3	4	4	3	4	4	4	3	3	4
2	1	3	3	4	3	3	3	3	3	3	3	3	3	3	3	3	3	1	3	3	3	3	4	3	4	4	2	4	4	3	4	5	4	4	3	4	4	4	3	4	4	3	3	3	3	4	4	3	4
2	1	3	4	3	4	4	4	4	4	4	4	4	4	4	4	4	4	4	4	4	4	4	5	5	5	4	3	5	4	4	4	4	4	4	4	4	4	4	4	4	4	4	4	4	4	4	4	4	4
2	1	4	3	3	3	3	3	3	3	3	3	3	3	3	3	3	3	3	3	3	3	3	4	4	4	4	1	4	4	4	4	4	4	4	4	4	4	4	4	4	4	4	4	4	4	4	4	1	4
2	1	4	3	5	4	4	4	4	5	4	4	3	4	4	3	4	4	4	4	4	4	4	4	4	4	4	1	3	5	2	4	5	3	4	3	4	4	4	4	4	4	3	3	4	3	4	4	2	2
1	1	5	5	4	5	5	5	5	5	5	5	5	5	3	5	5	5	5	5	5	5	5	5	5	5	5	1	5	3	2	5	5	5	5	5	5	5	5	5	5	5	5	5	5	5	5	5	5	5
1	1	3	4	3	4	3	3	3	3	4	4	4	4	4	4	3	4	4	4	4	4	4	5	3	3	3	1	5	4	3	5	4	4	2	4	4	4	5	3	5	4	4	2	4	4	2	4	2	3
1	1	4	5	4	3	3	4	4	4	4	4	3	2	3	2	2	2	4	3	2	3	3	3	4	5	4	3	3	4	4	4	5	4	3	3	4	3	4	4	4	4	4	3	4	3	4	3	2	4
1	1	2	3	2	4	3	4	4	4	4	4	4	3	3	3	4	3	3	3	4	3	3	3	3	5	5	2	3	5	4	3	3	3	3	3	3	3	2	4	3	3	3	4	3	3	3	4	3	3
2	1	3	4	3	4	4	4	4	4	4	4	4	4	4	4	4	4	4	4	4	4	4	4	4	4	4	3	4	4	4	4	4	4	4	3	4	4	4	4	4	4	4	4	4	4	4	4	4	4
2	1	3	3	3	3	3	3	3	5	3	3	3	3	3	5	5	3	3	3	3	3	3	3	3	3	3	3	3	3	3	3	3	3	3	3	3	3	3	3	3	3	3	3	3	3	3	3	3	5
1	1	4	5	5	4	5	5	5	5	5	5	5	5	5	5	5	5	5	5	5	5	5	4	5	4	4	2	4	2	1	4	2	2	4	2	4	4	4	4	4	4	4	5	5	4	4	4	2	4
1	1	4	3	3	3	3	4	4	4	4	4	3	3	3	3	3	4	4	4	4	4	4	4	5	5	3	2	1	3	3	3	5	2	2	4	2	3	3	3	5	3	3	1	2	2	3	3	5	5
2	1	4	5	3	4	5	4	4	5	2	4	5	3	4	3	3	4	4	5	3	4	4	3	4	4	4	2	2	5	5	5	5	4	3	5	5	5	5	5	5	5	5	3	5	5	4	4	4	5
2	1	4	3	5	4	4	4	4	4	4	4	4	4	3	4	4	4	4	4	4	4	4	4	4	4	5	2	4	4	4	3	4	3	3	4	4	3	4	4	4	4	4	4	4	4	4	4	4	4
2	1	5	3	3	4	4	4	4	4	4	4	4	4	4	4	4	4	4	4	4	4	4	4	4	4	4	2	4	1	3	1	1	1	4	4	4	4	4	4	4	4	4	4	4	4	4	4	4	4
1	1	5	4	2	4	4	4	4	4	4	4	4	4	4	4	4	4	4	4	4	4	4	5	5	5	4	3	5	5	5	5	5	5	5	5	5	5	5	5	5	5	5	5	5	5	5	5	4	4
1	1	4	3	3	4	4	4	4	4	4	3	3	3	3	3	3	3	3	3	3	3	3	3	3	3	3	3	3	4	4	4	4	3	3	3	4	3	3	4	2	3	3	3	3	4	4	3	3	4
2	1	4	3	3	4	4	4	4	4	4	4	4	4	4	4	3	4	4	4	4	4	4	3	2	3	3	3	2	3	4	3	4	3	3	3	3	1	3	3	3	4	3	3	4	3	4	3	3	4
2	1	4	2	3	4	3	3	3	3	3	3	3	3	3	3	3	4	4	3	4	4	3	3	3	4	4	2	3	4	4	4	4	4	3	4	4	3	4	4	3	3	3	3	3	3	4	3	3	3
1	1	4	2	2	3	5	5	3	3	1	4	1	4	3	2	3	3	4	3	3	3	3	3	3	5	1	3	5	5	3	3	5	3	1	3	3	3	5	3	4	4	4	2	4	2	4	2	2	2
2	1	3	4	3	3	4	4	4	4	4	4	4	3	3	3	3	4	4	3	4	4	4	4	4	4	3	3	4	4	3	3	5	3	3	3	4	3	4	4	4	4	4	3	4	3	4	4	3	3
2	1	4	3	5	5	4	5	5	5	5	5	5	5	5	5	5	5	5	4	4	4	4	4	3	4	3	1	3	4	3	3	4	4	3	4	5	4	5	4	3	4	4	3	4	4	4	4	3	4
2	1	4	3	3	3	3	3	3	3	3	3	3	3	3	3	3	3	3	3	3	3	3	5	5	5	5	1	5	5	4	1	1	5	1	5	1	4	4	4	4	4	3	3	3	3	3	3	3	3
1	1	3	3	2	3	3	3	4	4	4	4	4	4	4	4	4	4	4	4	4	4	4	4	4	4	4	2	4	5	4	4	4	4	4	4	4	4	4	4	4	4	4	4	4	4	4	4	4	4
1	1	3	3	2	3	3	3	3	3	3	3	3	3	3	3	3	3	3	3	3	3	3	3	3	1	3	2	3	3	3	5	5	5	5	3	3	3	3	3	3	3	3	3	3	3	3	3	3	3
2	1	4	3	3	4	4	4	4	4	4	4	4	4	4	4	4	4	4	4	4	4	4	4	4	4	4	2	4	4	4	3	5	3	3	3	4	4	5	3	3	4	4	4	3	4	3	3	3	4
2	1	4	3	3	4	4	3	3	3	3	4	3	5	5	3	4	3	4	3	3	4	3	4	4	4	4	2	4	4	4	4	4	4	4	4	4	4	4	4	4	4	4	4	4	4	4	4	4	4
2	1	4	2	3	4	4	4	4	4	4	4	4	3	4	3	4	4	4	4	4	4	4	2	3	3	3	2	3	3	2	3	4	3	2	3	3	4	3	3	3	3	4	2	3	2	3	4	2	3
2	1	4	4	4	4	4	4	4	4	4	4	4	4	4	4	4	4	4	4	4	4	4	3	3	3	3	2	3	3	3	4	4	4	4	3	4	4	4	3	3	4	4	4	4	3	4	4	4	4
1	1	3	3	3	4	4	4	4	4	4	4	4	4	4	4	4	4	4	4	4	4	4	4	2	2	2	2	2	2	2	2	2	2	2	2	2	2	2	2	2	2	2	2	2	2	2	2	2	2
2	1	3	4	3	4	3	3	3	3	3	3	3	3	3	2	3	3	3	3	3	3	3	3	2	3	2	3	3	4	4	2	5	2	2	4	3	3	3	4	4	5	4	1	5	1	3	3	3	4
2	1	4	2	3	3	3	3	3	3	3	3	3	3	3	3	3	3	3	3	3	3	3	4	4	4	3	2	4	4	4	4	5	4	4	4	4	4	4	4	4	4	4	3	4	3	3	3	3	3
1	1	5	4	3	5	5	5	5	4	4	4	4	4	4	4	2	4	4	4	4	4	4	4	4	3	4	2	2	5	4	4	5	3	4	4	5	4	4	4	4	4	5	5	4	3	5	4	3	4
2	1	3	3	4	4	4	4	4	4	4	4	4	4	4	4	4	4	4	4	4	4	4	5	3	5	4	2	5	4	3	4	5	4	4	2	4	4	4	4	3	4	4	4	4	5	5	4	2	4
2	2	3	5	4	4	1	5	4	3	5	4	3	5	4	3	3	2	1	3	2	3	3	3	3	3	3	3	3	3	3	3	3	5	4	3	4	2	3	3	2	5	4	1	5	2	1	5	4	3
1	1	4	4	4	4	4	4	4	4	4	4	4	4	4	4	4	4	4	4	4	4	4	3	4	4	3	2	4	4	4	4	4	4	4	4	4	4	4	3	4	4	4	4	4	4	4	3	3	4
2	1	3	2	3	3	3	3	3	3	3	3	3	3	3	3	3	3	3	3	3	3	3	3	3	3	3	3	3	3	3	3	4	5	5	3	3	3	3	3	3	3	3	3	3	3	3	3	3	3
2	1	4	5	3	5	5	5	5	5	5	5	5	5	5	5	5	5	5	5	5	5	5	4	3	4	4	2	3	3	3	4	4	3	4	4	4	4	4	4	5	3	4	4	4	4	4	4	4	4
1	1	4	3	3	3	3	3	3	3	3	3	3	3	3	3	3	3	3	3	3	3	3	3	3	3	4	2	3	3	3	3	3	3	3	3	3	3	3	3	3	3	3	3	3	3	3	3	3	3
1	1	5	4	3	4	4	4	4	4	4	4	4	4	4	4	4	4	4	4	4	4	4	4	4	5	3	3	5	4	4	4	5	5	5	4	5	3	5	4	4	4	5	2	5	5	4	3	4	4
1	1	3	3	3	3	3	3	3	3	3	3	3	3	3	3	3	3	3	3	3	3	3	4	4	3	3	3	3	3	3	3	3	3	3	3	1	3	3	3	3	1	3	3	3	3	3	3	3	3
2	1	4	4	5	5	4	4	4	4	4	4	4	4	4	4	4	4	4	4	4	4	4	5	5	5	5	2	4	5	5	5	5	5	4	5	5	5	5	5	5	5	5	5	5	5	5	5	5	5
1	1	4	5	5	5	5	5	5	5	5	5	5	5	5	5	5	5	5	5	5	5	5	5	5	5	5	1	5	5	5	5	5	5	5	5	5	5	5	5	5	5	5	5	5	5	5	5	5	5
2	1	5	5	4	5	5	5	5	5	5	5	5	5	5	5	5	5	5	5	5	5	5	4	4	4	4	2	5	5	5	5	5	5	5	5	5	5	5	5	5	5	5	5	5	5	5	5	5	5
2	1	5	3	3	4	4	4	5	4	3	3	4	3	3	3	3	3	3	3	3	3	3	3	3	5	3	2	4	3	3	3	4	3	3	4	4	3	5	5	3	3	4	3	3	3	5	3	2	4
2	1	4	4	4	4	4	4	4	4	4	4	4	4	4	4	4	4	4	4	4	4	4	3	3	3	5	1	5	5	5	5	4	4	4	4	4	4	4	4	4	4	4	4	4	4	4	4	4	4
1	1	3	4	4	3	3	3	3	3	3	3	3	3	5	3	3	3	3	3	3	3	3	5	3	5	3	1	1	1	5	5	3	3	3	3	3	3	3	3	3	3	5	5	5	5	5	5	5	5
2	1	4	5	4	4	4	4	4	4	4	4	4	4	4	4	4	4	4	4	4	4	4	4	4	4	4	1	4	4	4	4	5	4	4	3	5	4	4	4	4	4	5	4	4	4	4	4	4	5
1	1	4	5	3	5	5	5	5	5	5	5	5	5	5	5	5	5	5	5	5	5	5	3	3	3	3	1	5	5	5	5	5	5	3	2	4	3	4	5	4	5	5	4	5	3	4	3	3	5
1	1	3	4	4	4	4	4	4	4	4	4	4	4	4	4	4	4	4	4	4	4	4	4	4	4	3	4	4	4	3	5	5	4	4	4	4	4	4	4	4	4	4	4	4	4	4	4	4	4
1	1	3	4	3	3	3	3	3	3	3	3	3	3	3	3	3	3	3	3	3	3	3	4	3	4	3	3	3	3	4	4	4	4	3	2	4	3	3	3	3	3	3	3	3	3	3	3	3	3
2	1	3	3	2	3	3	3	3	3	3	3	3	3	3	3	3	3	3	3	3	3	3	3	3	5	3	3	3	3	2	5	5	2	5	3	5	3	3	3	3	5	3	5	5	3	5	2	2	4
1	1	5	4	4	5	5	5	5	5	5	5	5	1	5	5	3	5	5	5	5	5	5	5	5	5	5	1	5	5	5	5	5	5	1	5	5	3	5	5	5	3	3	3	5	5	3	5	5	5
1	1	4	4	3	4	4	4	4	4	4	4	4	4	4	4	4	4	5	4	4	4	4	3	3	4	3	2	2	3	4	3	5	4	4	4	4	4	4	4	4	4	4	4	4	4	4	3	3	3
1	1	3	5	3	4	4	3	3	4	4	4	4	3	3	3	3	3	3	3	3	3	4	3	3	4	4	2	2	3	3	4	5	3	3	5	4	3	4	4	3	3	4	4	4	4	4	4	3	4
1	1	4	5	3	3	3	3	3	3	3	3	3	3	3	3	3	3	3	3	3	3	3	3	2	4	3	1	3	4	3	3	4	4	3	4	4	3	3	3	3	3	3	3	3	3	3	3	5	3
1	1	3	3	2	3	3	3	3	3	3	1	1	1	1	1	1	1	1	1	1	1	1	1	1	1	1	1	1	3	3	1	1	1	1	1	1	1	4	1	4	4	1	3	3	3	1	3	1	3
1	1	4	5	3	4	4	4	4	4	4	4	4	4	4	4	4	4	4	4	4	4	4	4	4	4	4	2	4	4	2	4	4	4	5	5	5	4	5	4	5	4	4	4	5	5	5	5	5	5
1	1	4	4	4	4	5	5	4	4	4	5	4	5	4	4	4	5	5	4	5	4	5	4	4	4	4	2	3	3	4	4	4	2	4	2	4	1	4	4	4	4	4	4	4	4	4	4	2	3
1	1	5	3	5	4	5	4	4	4	4	4	5	4	4	4	4	4	4	5	5	5	5	3	3	3	5	1	4	4	3	4	4	4	4	4	4	4	3	4	4	4	3	4	4	5	5	5	5	4
2	1	5	3	4	4	4	5	4	4	3	4	5	4	4	3	4	4	4	5	4	4	3	4	4	4	4	1	4	4	4	5	4	4	5	4	4	5	5	4	4	4	4	5	4	4	5	4	4	4
1	1	5	3	4	3	4	4	4	4	4	4	4	4	4	4	4	4	4	4	4	4	4	3	3	4	3	3	3	3	5	4	5	3	4	4	5	4	4	4	4	4	4	4	4	4	4	4	4	4
1	1	4	4	2	4	4	4	4	3	4	4	4	4	4	4	3	3	4	3	3	3	3	4	4	4	4	3	4	4	4	4	4	3	4	4	3	4	4	4	4	4	4	2	4	4	4	3	2	4
2	1	3	3	4	3	5	3	3	4	3	5	4	5	3	5	3	5	5	3	5	3	3	3	3	3	3	2	3	3	3	3	3	3	3	3	4	4	4	3	3	3	3	4	3	3	4	3	3	3
1	1	4	5	4	4	5	5	5	5	5	4	5	5	5	5	5	5	5	5	5	5	5	5	5	5	5	1	1	5	4	5	5	5	4	5	5	5	5	4	5	5	5	4	5	5	5	5	5	5
1	1	4	5	3	5	4	4	4	4	5	4	4	4	4	5	4	4	5	4	5	4	4	4	4	4	3	2	4	4	5	4	5	4	2	3	5	4	4	4	4	2	4	4	4	4	4	4	4	4
1	1	5	5	4	5	5	5	5	5	5	5	5	5	5	5	5	5	5	5	5	5	5	5	5	5	4	3	5	5	2	4	5	5	5	5	5	5	5	5	5	5	5	5	5	5	5	5	5	5
2	1	5	4	3	5	3	5	5	3	5	5	5	5	5	5	5	5	5	5	5	5	5	5	3	5	5	2	3	5	1	5	5	5	5	5	5	5	5	5	5	5	5	5	5	5	5	5	5	5
2	1	5	5	3	5	5	5	5	5	5	5	5	2	3	4	4	5	5	5	5	5	5	4	5	5	4	3	4	5	5	5	5	2	4	5	5	5	5	5	4	5	5	5	5	5	5	5	5	5
2	1	3	4	5	4	4	4	4	4	4	4	4	4	4	4	4	4	4	4	4	4	4	4	4	4	2	2	2	4	4	4	4	2	2	4	4	4	4	4	3	3	3	2	4	4	4	2	3	3
2	1	3	4	3	5	3	5	3	5	5	3	3	5	3	5	3	3	3	5	3	4	3	5	3	5	3	2	3	4	3	5	4	4	4	5	4	5	4	4	4	4	4	3	4	3	4	4	4	4
1	1	4	3	3	3	5	3	3	3	3	3	3	3	3	4	3	3	3	3	4	3	4	5	3	4	3	2	3	3	3	3	4	2	3	3	3	4	3	3	5	3	3	4	3	3	3	4	3	3
1	1	4	5	3	3	3	3	5	3	5	5	3	3	3	3	5	3	3	5	5	3	5	3	3	3	3	3	3	3	4	3	5	3	5	3	3	4	3	5	3	5	3	3	5	3	3	3	3	3
1	1	5	3	4	5	5	4	5	5	5	4	5	5	4	5	5	5	4	5	5	5	5	5	5	5	5	1	5	5	4	5	5	4	5	4	5	5	5	5	5	4	5	5	4	5	5	5	5	3
2	1	4	3	3	5	4	5	4	5	4	5	4	4	5	4	5	4	4	5	4	5	4	4	4	4	3	2	2	3	3	4	4	3	2	3	4	3	4	3	4	4	3	4	4	3	4	3	2	3
1	1	4	2	3	4	5	5	5	5	2	2	2	5	2	2	2	2	4	4	2	2	2	3	4	3	3	2	2	4	2	4	4	3	4	2	4	4	2	3	4	4	2	2	4	2	4	4	2	2
1	1	3	5	4	5	3	5	5	3	5	5	3	5	5	3	5	3	5	3	5	3	4	4	4	4	4	4	4	5	4	5	4	4	4	4	5	4	4	5	4	4	5	4	4	4	4	4	3	3
2	1	4	5	4	5	5	4	5	5	4	5	5	5	4	5	5	4	5	5	4	5	5	5	5	5	5	1	5	5	4	5	5	5	4	5	4	5	5	4	5	5	4	5	5	5	4	5	5	5
2	1	5	3	5	5	4	5	4	4	5	4	5	4	4	4	5	4	5	4	5	5	5	4	4	4	4	2	2	4	4	3	4	4	3	2	4	4	4	3	4	3	4	3	4	5	4	5	4	4
1	1	5	5	4	5	5	3	5	3	5	5	5	5	5	5	4	4	4	4	5	5	5	1	5	5	5	5	5	5	4	5	5	2	4	5	5	4	5	5	5	4	5	4	5	4	5	5	4	5
1	1	5	4	5	5	5	4	5	5	5	5	5	1	5	5	5	5	5	5	5	4	5	4	4	5	4	1	5	1	1	5	5	2	4	3	5	5	5	5	5	5	5	5	5	5	5	5	3	5
1	1	4	5	3	5	4	5	4	4	5	4	4	4	5	4	4	4	4	5	4	4	5	4	4	4	4	4	5	4	5	4	5	4	4	4	4	3	4	3	4	5	4	2	5	3	4	3	2	3
2	1	3	5	5	4	4	4	4	5	4	4	4	3	4	3	4	5	4	4	5	4	5	3	4	3	3	3	5	5	4	4	5	3	4	4	4	2	4	3	3	3	4	2	3	3	5	2	4	4
1	1	5	5	3	4	5	4	5	4	4	3	5	4	4	5	4	4	5	4	5	4	5	5	5	5	4	2	4	4	2	4	4	2	4	4	4	5	4	4	4	5	4	2	4	4	5	4	3	4
1	1	3	4	3	4	4	5	4	4	4	5	4	4	4	4	5	4	4	5	4	4	5	4	4	4	4	4	4	4	4	4	4	2	2	4	4	4	4	4	4	4	4	4	4	3	4	4	2	2
1	1	3	4	3	5	5	4	3	5	3	4	3	3	4	5	3	3	5	3	5	3	5	3	3	3	3	3	3	5	3	5	5	5	3	3	3	3	4	3	3	4	4	4	5	4	4	4	3	4
2	1	3	4	3	4	3	2	2	2	2	2	4	2	2	2	2	4	4	4	4	4	4	4	3	4	3	3	3	4	3	4	4	4	4	3	4	2	2	4	3	4	4	2	4	3	4	3	2	4
2	1	3	4	3	4	4	4	4	3	4	4	4	4	4	4	4	4	4	4	4	4	4	4	1	4	4	1	4	4	2	3	4	4	4	3	4	4	3	3	5	5	5	4	4	4	5	4	2	2
2	1	3	4	3	5	4	5	4	4	5	4	4	4	5	4	5	4	4	4	5	4	4	5	4	4	4	2	4	4	5	4	4	3	5	4	4	4	4	5	4	4	3	4	4	5	4	4	4	4
1	1	3	3	3	1	5	1	5	3	3	3	3	3	1	3	1	3	3	3	2	3	4	5	3	4	3	5	2	5	1	3	3	1	1	1	3	1	1	3	3	1	3	5	3	3	3	1	3	3
2	1	5	5	4	5	5	5	5	5	5	5	5	5	5	5	5	5	5	5	5	5	5	5	5	5	5	1	5	5	5	5	5	5	5	5	5	5	5	5	5	5	5	5	5	5	5	5	4	5
2	1	4	3	4	4	4	4	4	4	4	4	5	3	4	4	4	4	4	4	4	4	4	4	4	4	4	2	3	4	3	5	5	3	4	4	4	4	5	5	4	3	5	3	5	4	5	4	3	5
1	1	4	3	5	4	5	5	4	5	5	4	5	5	5	5	4	5	5	5	4	5	5	5	5	5	5	1	5	4	3	5	5	4	5	5	5	3	5	5	5	4	5	3	5	5	5	3	5	5
2	1	5	4	4	5	5	4	4	5	5	5	5	5	1	5	5	5	5	4	4	4	4	5	5	5	5	1	5	5	5	5	5	1	1	5	1	5	5	5	5	5	1	5	5	1	5	5	5	4
1	1	4	5	5	5	5	5	5	5	5	5	5	5	5	5	5	5	5	5	5	5	5	5	5	5	4	3	3	5	4	4	5	3	3	5	4	4	5	5	3	4	5	5	4	4	5	4	3	4
1	1	3	3	3	1	2	1	2	1	2	3	2	3	2	3	2	1	5	4	3	1	5	5	4	3	5	3	4	1	1	4	1	2	1	2	3	2	3	2	3	2	3	2	3	2	3	4	5	2
1	1	4	5	3	5	3	3	3	3	3	4	3	5	3	3	3	5	3	4	4	5	5	4	4	4	4	4	4	5	3	5	5	5	5	2	5	3	4	5	5	3	5	5	5	5	5	5	5	3
2	1	3	5	3	4	5	4	4	4	4	4	4	4	4	4	3	4	4	4	4	4	4	3	4	4	4	3	4	4	3	4	4	3	4	4	4	4	4	3	4	4	4	3	4	4	3	3	3	2
2	1	5	4	3	5	4	4	5	4	5	4	4	5	4	4	5	4	4	5	4	5	4	4	4	5	4	2	3	4	5	4	4	5	4	4	4	4	5	4	4	3	4	3	4	4	5	4	4	4
1	1	5	4	4	4	5	4	4	4	5	4	4	3	4	4	4	5	4	5	4	5	5	4	4	4	5	2	4	5	3	4	4	5	4	4	4	5	4	4	5	4	4	5	4	4	4	4	3	4
1	1	5	5	5	4	4	4	4	5	5	4	5	5	5	5	4	4	4	4	4	4	4	5	5	5	5	1	5	5	4	5	1	5	5	5	5	5	5	5	5	5	5	5	5	5	5	5	5	5
1	1	5	4	3	4	5	4	5	3	5	5	4	5	5	3	5	5	4	5	3	5	5	5	5	5	5	5	4	5	3	5	5	5	4	5	3	5	3	4	5	5	4	5	5	5	5	4	5	5
1	1	4	3	4	4	5	4	4	5	4	4	5	4	5	4	5	4	5	4	5	5	4	2	3	5	3	3	3	3	3	3	4	4	3	3	4	2	3	3	3	3	3	3	3	3	4	3	2	3
2	1	4	4	3	5	3	4	5	4	5	5	5	3	2	4	2	5	5	5	5	5	5	5	3	4	4	1	4	3	3	5	5	5	5	5	5	5	3	4	5	5	5	5	5	5	5	5	3	5
1	1	5	3	3	5	4	4	4	5	4	4	4	5	4	4	4	4	5	4	5	4	4	4	4	4	4	2	4	3	3	4	5	4	4	3	4	3	3	5	3	3	3	4	4	4	4	4	3	4
2	1	4	3	3	4	4	4	4	5	4	4	4	4	4	5	4	4	5	4	4	4	4	4	4	4	4	3	4	4	5	4	5	4	4	4	4	5	4	4	5	4	4	5	5	4	5	4	4	3
1	1	3	4	3	5	4	5	4	4	5	4	3	4	4	4	5	4	4	5	4	5	4	2	2	2	2	5	5	5	5	5	5	2	2	5	5	2	2	5	2	2	5	2	2	2	4	2	2	5
1	1	4	3	3	3	1	3	4	5	3	3	4	3	3	5	3	1	4	1	2	3	3	1	4	1	4	4	4	5	1	3	3	1	4	5	1	5	2	5	3	3	4	5	5	4	5	5	3	4
1	1	3	4	3	3	3	3	2	2	1	3	3	3	3	3	4	3	3	4	3	4	3	3	3	2	3	4	3	4	3	1	3	5	3	3	5	3	3	3	3	3	3	3	3	4	3	4	3	4
1	1	3	5	3	4	4	4	4	4	4	5	4	4	5	4	4	4	5	4	4	4	4	1	1	3	3	3	3	3	4	3	5	3	3	5	3	3	3	3	4	4	5	5	5	5	5	5	5	5
1	1	3	5	3	4	4	4	4	4	5	4	4	4	4	4	5	4	4	4	5	4	4	3	3	4	4	3	4	4	4	5	4	5	4	4	5	4	4	4	4	4	5	4	4	4	4	4	4	4
1	1	4	3	3	4	4	4	3	2	3	3	2	2	4	3	3	3	3	3	3	3	3	2	4	4	3	2	3	3	4	4	3	3	2	4	4	4	4	3	2	4	4	2	3	3	4	3	2	3
2	1	3	3	4	4	4	4	4	5	4	4	4	5	4	4	5	5	4	4	5	4	4	3	4	4	4	2	2	4	2	4	4	3	4	3	3	5	4	4	4	4	4	5	4	4	5	4	4	4
1	1	5	5	3	3	4	4	4	4	4	4	4	4	4	5	4	4	5	5	5	5	5	5	5	5	5	1	4	4	3	4	4	4	4	4	4	4	4	4	4	4	4	4	4	5	5	5	5	5
2	3	3	3	3	2	1	4	3	4	3	3	5	5	3	4	1	5	3	3	2	3	3	4	3	4	1	1	3	1	4	3	3	3	4	1	4	1	4	3	3	4	3	1	4	1	2	3	3	3
2	3	5	4	4	4	4	4	4	3	4	4	4	3	4	5	4	4	4	5	4	3	4	4	3	2	3	2	4	4	5	4	4	4	3	5	4	4	4	5	4	4	5	4	4	5	4	4	5	4
2	4	3	3	4	4	3	3	3	3	3	3	3	3	2	4	4	3	4	4	4	4	4	4	2	3	1	2	2	2	4	2	4	2	4	4	4	1	2	3	4	4	5	4	3	3	2	4	4	4
2	3	5	4	4	4	4	5	4	4	5	4	4	5	4	4	4	5	4	5	4	5	4	3	3	3	3	2	4	4	5	3	3	3	3	5	3	5	3	5	3	3	5	3	3	3	3	5	3	3
2	3	3	3	4	4	3	3	5	3	3	3	3	3	3	3	4	5	4	4	4	4	4	4	4	4	3	3	3	4	3	4	3	4	3	3	4	3	4	4	3	3	4	3	5	3	4	3	4	3
2	4	3	2	3	4	2	4	4	2	4	4	4	4	3	3	3	3	4	4	4	4	2	1	1	2	3	2	3	4	5	5	5	3	1	1	3	2	3	3	4	4	3	1	3	3	3	3	3	3
2	4	3	4	3	3	4	3	3	4	3	5	3	4	5	3	3	3	5	5	5	5	5	3	3	3	3	3	3	4	3	3	1	3	1	3	5	3	4	3	4	3	3	4	3	3	4	3	3	3
1	4	5	4	4	5	4	5	4	4	4	5	5	4	4	4	5	5	4	4	5	4	5	5	5	5	5	5	5	5	5	5	5	4	4	4	4	5	4	4	4	4	4	5	4	4	4	3	3	3
2	3	4	4	4	5	4	4	4	4	3	3	3	3	5	3	3	4	2	3	3	3	3	2	2	3	3	3	4	4	3	3	4	4	2	3	5	3	3	4	3	3	4	2	4	4	3	4	1	3
2	3	5	3	3	5	5	5	5	5	4	5	4	5	5	5	5	5	5	5	5	5	3	3	5	5	5	5	5	5	3	5	3	3	3	5	5	4	4	4	3	4	3	4	5	4	1	4	3	3
2	4	3	4	4	5	5	5	5	5	5	5	5	3	5	3	3	3	3	3	5	5	5	3	3	3	3	3	3	1	3	3	3	3	3	3	3	3	3	5	5	5	5	5	5	3	3	3	3	3
1	1	5	5	4	4	3	5	5	4	5	5	5	4	5	5	4	5	4	5	5	5	5	5	5	5	4	1	5	5	5	4	5	5	5	4	5	4	5	4	5	4	5	5	5	4	5	5	4	5
1	1	4	5	3	4	5	4	4	5	5	5	4	3	4	5	4	4	5	5	4	4	5	4	4	4	4	2	4	5	5	4	5	4	4	5	4	4	5	5	4	4	4	4	4	4	5	4	4	4
1	3	3	4	4	3	3	4	4	3	3	3	3	5	3	5	5	5	5	5	5	5	5	3	4	4	4	4	4	4	4	4	4	4	2	4	5	3	5	5	5	2	5	2	4	5	3	2	3	3
1	1	4	5	4	5	5	5	5	5	4	5	5	4	5	5	5	5	4	5	5	4	5	4	4	4	4	4	4	4	4	5	4	4	5	4	4	4	4	5	4	4	5	4	4	4	5	4	4	4
1	1	4	5	3	5	4	3	3	3	4	5	4	4	3	5	4	4	5	4	4	5	4	5	5	5	5	5	5	5	4	5	5	5	5	5	5	4	5	5	4	5	5	5	4	4	4	4	4	4
1	1	4	4	3	5	4	5	4	5	4	4	4	4	5	4	5	4	5	4	5	4	5	5	5	4	4	4	4	4	4	4	4	3	4	5	4	4	4	4	4	3	4	4	5	4	3	4	5	4
1	1	5	5	4	2	4	4	4	4	4	4	4	4	4	4	5	5	2	4	4	4	4	4	4	5	4	4	4	4	4	4	4	4	4	4	4	4	4	4	4	4	4	4	4	4	4	4	4	4
1	1	5	4	5	5	5	5	5	5	5	5	5	5	5	5	5	5	5	5	5	5	5	5	5	5	5	1	5	5	5	5	5	1	5	5	2	3	5	3	5	5	5	2	5	2	5	3	5	5
1	1	4	4	2	4	4	3	3	3	5	5	1	3	4	3	3	3	3	4	4	4	4	3	3	5	3	3	4	5	4	5	3	4	4	3	3	5	5	5	3	3	3	3	4	4	3	3	3	3
1	1	5	4	3	4	3	3	4	3	4	3	4	2	3	3	2	3	5	3	3	3	5	3	4	4	3	2	4	3	5	3	3	3	2	3	3	3	3	3	3	3	3	3	3	2	3	3	2	3
2	2	4	3	3	3	5	5	3	3	3	5	5	3	5	3	5	5	3	3	3	3	1	3	3	3	3	3	3	3	3	3	3	3	3	3	3	3	3	3	3	3	3	5	4	5	4	4	3	3
2	2	4	3	2	3	3	3	3	3	3	3	3	3	3	3	3	3	3	4	4	3	4	4	3	3	3	3	3	3	3	3	3	3	3	3	3	3	3	3	3	3	3	3	3	3	3	4	4	4
1	1	4	5	3	3	3	3	3	3	3	3	3	3	3	3	3	3	3	3	3	3	3	5	3	5	3	5	5	5	1	5	5	5	5	5	5	3	5	5	5	5	5	3	5	5	5	3	4	5
1	4	4	4	5	5	5	5	5	5	3	5	5	5	5	5	3	5	5	5	5	5	5	5	5	5	5	5	5	5	5	3	5	5	5	5	5	4	5	5	4	5	5	5	5	5	5	5	5	5
2	2	5	5	3	5	5	4	4	4	4	4	5	4	4	2	4	4	4	3	4	4	4	1	4	4	4	1	4	4	4	4	5	5	4	4	5	5	5	5	5	5	5	5	5	4	4	4	4	5
2	2	4	4	3	3	5	3	3	3	3	3	3	5	5	3	3	3	5	3	5	3	5	4	3	5	3	2	4	3	4	4	4	4	3	3	3	3	4	3	4	3	3	3	3	3	3	3	3	3
2	4	5	4	3	4	3	4	3	3	3	4	4	4	4	4	4	4	4	4	3	4	4	4	4	4	4	2	4	4	4	4	4	4	3	4	4	3	3	3	3	3	3	3	3	4	4	3	3	4
2	4	3	4	3	2	4	4	4	4	4	2	4	4	2	2	4	4	4	4	4	4	4	4	4	4	3	3	4	4	3	4	5	5	5	5	1	2	4	4	4	4	4	2	2	2	2	2	2	1
2	4	5	3	3	4	5	5	4	4	5	4	4	4	5	4	4	4	4	5	5	4	4	5	5	5	5	5	5	5	5	5	5	5	4	4	5	5	5	5	5	5	5	5	5	5	5	4	4	5
2	3	3	4	4	4	4	3	3	3	3	4	3	4	4	4	2	4	4	4	4	4	4	4	4	4	4	2	2	4	4	4	4	4	3	4	4	4	4	4	4	4	4	4	4	4	4	4	4	4
2	3	3	3	3	1	1	1	3	1	4	4	4	1	4	4	1	2	3	4	4	4	1	4	4	4	3	3	4	4	4	4	4	2	2	3	3	3	3	3	4	3	3	2	3	3	4	3	3	3
1	1	3	4	5	5	5	4	5	5	5	4	5	5	5	5	5	4	5	5	5	4	5	5	5	5	5	1	5	5	1	5	5	5	4	5	5	4	5	5	4	5	5	4	5	5	5	5	1	5
2	4	5	4	3	4	3	4	3	4	5	4	5	4	3	4	5	4	3	4	3	4	3	4	3	4	3	4	4	3	4	5	4	3	4	3	4	5	4	5	4	5	4	5	4	5	4	5	4	5
1	4	4	4	5	5	5	5	5	5	5	5	5	5	5	5	5	5	5	5	5	5	5	4	5	5	4	5	5	4	5	5	5	5	4	4	4	4	4	4	4	4	5	5	5	4	5	5	4	5
1	1	3	4	4	4	4	4	3	4	4	3	4	4	4	4	3	4	4	3	3	3	4	2	3	4	3	3	3	3	3	3	3	3	3	3	4	3	4	3	2	4	4	3	4	4	4	3	4	3
1	1	5	5	5	5	3	5	5	5	4	5	5	5	4	5	5	5	5	5	4	5	5	5	5	5	4	1	5	4	5	5	4	5	5	5	4	5	5	3	5	3	5	5	5	5	4	5	5	5
1	1	4	3	2	5	4	4	5	4	4	4	4	4	5	4	4	4	4	4	5	4	4	4	4	4	4	2	4	4	4	4	4	4	4	2	4	4	4	4	4	4	4	3	3	3	4	5	4	4
1	1	4	3	4	4	5	4	4	4	4	5	4	4	5	5	4	4	5	4	5	4	5	4	5	4	4	4	4	4	5	4	4	5	4	5	4	4	4	5	4	4	4	5	4	4	4	4	4	4
1	1	4	5	4	3	3	3	3	5	3	3	3	3	3	5	3	3	3	5	3	3	3	5	5	5	5	5	5	5	5	5	5	5	1	5	4	5	5	4	5	5	5	1	5	5	5	5	5	5
2	1	5	4	3	5	5	5	5	5	5	5	5	5	5	5	4	4	4	4	4	4	4	4	4	3	3	3	4	4	2	4	4	4	4	4	4	4	5	4	4	4	5	3	3	3	3	2	2	4
1	1	4	5	4	5	5	5	5	5	5	5	5	5	5	5	5	5	5	5	5	5	5	5	4	4	4	3	4	4	4	4	4	4	4	4	4	4	4	4	4	4	4	4	4	4	4	4	4	4
1	1	3	3	3	2	2	2	2	2	2	2	2	2	2	2	2	2	2	2	2	2	2	2	3	3	2	3	3	2	2	2	2	2	4	3	3	4	4	4	2	4	4	4	4	3	3	3	3	3
2	1	3	3	5	3	3	3	3	3	3	3	3	3	3	3	3	3	3	3	3	3	3	1	5	5	3	1	1	5	4	5	5	5	5	5	5	5	5	5	5	5	5	5	5	5	5	5	5	5
2	1	5	5	3	5	4	4	4	5	4	5	4	5	5	5	4	5	5	5	5	5	5	5	5	5	5	1	5	5	5	5	3	5	5	4	5	5	3	5	5	5	5	5	3	5	5	5	5	5
1	1	3	3	4	4	4	4	4	4	4	4	4	2	4	4	4	4	4	3	4	4	4	4	4	4	4	2	4	4	4	4	5	3	2	4	4	4	4	3	4	2	3	2	4	5	4	4	2	2
2	4	4	3	2	4	4	3	2	3	4	3	2	1	2	3	2	1	5	2	3	2	3	4	4	4	4	2	2	4	2	2	3	5	4	1	5	5	5	4	5	4	5	4	5	3	3	5	3	2
1	1	4	5	4	5	5	5	5	4	5	5	5	5	5	5	5	5	5	5	5	5	5	3	3	3	3	3	5	4	3	5	5	5	5	5	5	4	5	4	5	5	4	5	5	5	5	4	5	5
2	1	5	3	3	5	5	4	5	5	5	4	5	5	5	5	3	3	5	5	3	5	5	4	4	5	4	3	4	5	4	4	5	3	4	3	4	2	4	5	5	5	5	4	5	5	5	4	5	4
2	1	4	3	3	5	5	5	5	5	5	5	5	5	5	5	5	5	5	5	5	5	5	3	3	3	3	2	3	3	1	3	5	3	2	3	3	3	3	3	4	3	3	3	3	5	3	3	3	3
1	1	5	4	3	4	5	4	4	4	5	5	4	5	4	4	4	5	5	5	5	4	5	4	4	4	4	2	4	4	4	4	3	4	5	4	4	4	4	5	5	4	4	4	4	4	5	4	4	4
2	1	3	4	5	4	4	5	4	4	4	4	4	4	4	5	4	4	5	5	5	4	5	4	4	4	3	3	4	3	4	4	4	4	3	3	4	3	4	4	4	4	3	4	4	4	4	3	3	3
1	1	4	5	3	3	3	3	3	3	3	3	4	3	3	3	2	3	4	3	3	3	3	4	3	4	3	2	4	4	3	4	4	3	3	3	4	4	4	3	4	4	4	4	4	3	3	3	2	3
2	1	4	3	2	2	2	3	3	2	2	2	2	2	4	2	3	3	3	3	3	3	3	3	4	4	3	2	4	4	4	4	5	4	2	3	4	3	4	4	2	2	4	3	3	4	4	4	2	4
2	1	5	5	3	4	5	5	5	5	4	4	4	4	4	4	4	5	5	5	5	5	5	4	3	5	4	2	5	5	5	5	5	5	5	5	5	5	4	1	5	4	5	2	5	3	5	5	5	3
2	1	5	3	3	4	4	4	4	4	4	4	4	4	4	4	4	4	4	4	4	4	4	3	3	4	3	3	3	3	4	4	4	4	4	4	4	4	4	4	4	3	4	3	4	4	4	3	3	4
1	1	4	3	3	3	3	3	3	3	3	3	3	3	3	3	3	3	3	3	3	3	3	3	3	3	3	3	3	3	3	3	5	3	2	3	3	3	3	3	3	3	3	3	3	3	3	3	3	3
1	1	4	5	3	5	4	4	5	4	5	4	4	4	4	4	4	4	4	5	4	4	5	3	3	3	4	1	4	4	4	4	5	4	3	3	4	5	5	5	4	4	5	4	4	5	4	3	4	4
1	1	4	5	3	4	4	4	4	5	4	4	4	3	4	3	3	4	4	4	4	4	4	4	5	5	4	2	4	4	4	4	5	4	4	4	4	4	4	4	4	3	4	3	3	4	4	4	4	5
1	1	4	4	3	3	3	3	3	3	3	3	3	3	3	3	3	3	3	3	3	3	3	3	3	3	3	3	3	3	3	3	3	2	2	3	3	3	2	3	3	3	3	3	3	3	3	3	3	3
2	1	4	3	3	3	3	3	3	3	3	3	4	3	4	3	3	3	3	3	3	3	3	3	3	3	3	3	3	3	3	3	4	4	3	4	3	3	4	3	3	4	3	3	3	3	3	3	3	3
2	1	4	4	4	4	4	4	4	4	4	4	4	4	4	4	4	4	4	4	4	4	4	4	4	4	3	4	4	4	4	4	4	2	4	4	4	4	4	3	4	3	3	4	4	4	4	4	3	3
2	1	3	4	4	5	4	5	5	5	3	2	3	4	3	2	2	2	2	5	2	2	3	4	4	5	3	2	5	3	5	4	5	5	3	3	5	3	4	5	5	3	5	4	5	1	5	4	5	5
2	1	3	3	4	4	5	3	3	5	3	4	3	3	5	3	3	5	5	3	5	5	5	3	3	3	3	3	3	3	5	3	3	5	3	3	4	3	5	3	3	4	5	3	3	4	3	3	3	3
1	1	4	5	3	5	4	5	5	5	5	5	5	4	5	5	5	5	5	5	5	5	5	5	5	5	5	5	5	5	3	5	5	1	5	5	3	5	5	5	5	4	5	5	4	5	5	5	4	5
2	1	4	4	3	4	4	4	4	4	4	4	4	3	3	3	3	3	3	3	3	3	3	3	3	3	4	2	4	4	4	4	4	4	4	4	4	3	3	3	4	3	3	2	3	3	3	3	3	3
2	1	5	4	3	4	4	4	4	5	4	4	4	4	4	4	4	5	4	4	4	4	4	4	4	4	4	4	4	4	4	4	4	4	4	5	4	4	4	4	4	4	5	4	4	4	4	4	4	4
2	1	5	4	3	5	3	5	5	5	5	5	5	5	4	5	5	5	5	5	5	5	5	3	3	1	3	3	3	3	3	4	3	5	3	3	4	3	3	5	3	3	3	3	3	5	3	3	3	3
2	1	4	4	3	3	5	3	3	3	3	3	5	3	5	3	3	5	3	5	5	3	3	3	3	3	3	3	3	3	3	3	3	4	3	3	5	3	3	5	3	3	4	3	3	3	4	3	3	3
2	1	4	5	3	4	5	4	4	4	4	4	4	3	4	4	3	4	4	5	4	4	5	4	4	4	4	2	4	4	5	4	5	4	4	3	4	4	4	5	4	4	5	4	4	5	4	4	5	4
2	1	5	5	4	5	5	5	5	4	3	5	5	4	4	5	5	4	4	5	4	4	5	4	3	4	3	2	3	4	2	4	4	4	4	2	4	3	3	4	4	4	4	2	4	4	5	4	4	4
2	1	4	5	3	4	4	5	4	4	5	4	4	5	4	4	4	4	4	5	4	5	4	3	3	4	4	3	4	4	4	3	4	5	2	4	4	4	4	4	4	5	4	4	4	4	4	4	4	4
1	1	4	3	4	4	4	4	4	5	4	4	4	4	4	5	4	4	4	4	5	4	4	2	3	4	3	4	4	4	3	4	4	5	4	4	4	5	4	3	4	4	4	3	4	4	5	4	4	4
2	1	4	4	4	4	3	5	4	5	4	4	4	3	4	4	5	4	4	4	4	4	4	4	4	4	3	4	4	4	4	4	5	3	3	4	4	3	4	3	4	3	4	3	3	3	5	4	3	4
2	1	5	5	3	4	3	3	4	3	4	4	4	4	4	4	3	4	4	3	4	3	3	4	4	4	3	2	4	4	3	4	5	3	3	4	4	3	4	3	3	3	4	3	3	4	4	3	3	4
1	1	4	5	5	5	5	5	5	5	5	5	5	4	5	5	4	5	4	5	4	4	5	4	4	5	4	2	4	4	4	5	5	4	2	3	5	4	4	5	4	4	4	3	4	4	4	4	4	4
1	1	4	5	4	5	5	5	5	5	5	4	5	5	5	4	5	5	3	5	3	5	5	5	5	5	5	5	5	5	5	3	5	5	3	5	5	4	5	5	5	5	5	5	5	5	5	5	5	5
2	1	5	5	4	5	4	5	5	3	5	5	5	4	5	5	5	4	5	5	4	5	5	4	4	4	4	3	4	4	4	5	4	4	4	4	4	3	4	4	4	3	4	5	5	5	5	5	5	5
1	1	4	5	3	2	1	3	4	3	3	4	4	4	4	3	2	3	4	3	4	3	4	5	5	5	5	5	5	5	5	5	5	5	5	5	5	5	5	5	5	5	5	5	5	5	5	5	4	5
2	1	4	3	3	4	5	5	5	4	4	4	2	2	3	3	5	4	5	5	5	3	5	3	3	3	3	2	4	4	2	4	3	4	2	3	3	2	2	2	4	4	2	3	4	3	4	4	2	4
1	1	5	5	3	4	4	4	4	5	4	4	4	4	4	5	4	4	5	4	4	4	4	4	4	4	4	4	4	4	4	4	4	4	4	4	4	4	4	4	4	4	4	4	4	4	4	4	4	4
1	1	5	4	4	5	4	5	3	5	5	5	5	4	5	5	5	5	4	5	5	5	5	3	3	5	5	3	1	3	5	3	5	5	5	3	5	3	5	5	5	5	5	5	5	3	3	3	4	5
2	1	4	5	3	4	4	4	4	5	4	4	5	4	4	4	4	5	4	4	4	4	4	3	4	4	4	2	4	4	4	4	4	4	4	4	4	4	4	4	4	3	4	4	5	4	4	4	4	4
2	1	5	4	5	4	4	5	4	4	4	4	4	4	4	4	4	4	4	4	4	4	4	4	5	5	4	2	5	4	5	5	5	5	5	5	5	4	5	4	5	5	5	5	5	5	5	5	4	5
2	1	5	4	5	4	4	4	5	4	4	4	4	4	4	4	5	4	4	5	4	4	4	4	4	4	4	2	4	4	4	5	4	4	4	4	4	5	4	4	4	4	5	4	4	5	4	4	2	4
1	1	4	4	3	3	3	4	3	4	4	4	4	4	4	4	4	4	4	4	4	4	4	3	4	4	4	2	2	2	2	3	4	3	2	3	3	3	3	3	3	3	3	3	3	3	3	3	3	3
2	1	5	5	4	5	4	4	4	5	4	5	4	4	4	4	5	4	4	4	4	4	4	4	4	4	4	4	4	4	4	4	4	4	5	3	4	4	4	4	3	4	4	4	4	4	4	4	4	4
2	1	4	5	4	4	4	4	4	4	4	4	4	4	5	4	4	4	5	4	4	4	4	4	4	4	4	4	4	4	4	4	4	5	4	4	5	4	4	4	4	4	4	4	4	4	3	4	4	4
1	1	4	3	3	4	3	3	3	3	3	2	2	2	2	2	2	2	3	1	4	3	1	3	2	5	2	3	2	5	5	5	5	5	2	5	2	2	5	2	4	5	3	3	5	2	5	4	2	2
2	1	4	4	3	4	4	4	4	4	4	5	4	4	4	4	4	4	5	4	5	4	4	4	4	4	5	2	4	4	4	4	4	2	4	4	4	4	4	4	4	4	4	4	4	4	4	4	5	4
2	1	3	4	3	3	3	3	3	4	3	3	3	3	3	4	3	3	3	4	3	3	5	2	2	2	2	2	2	2	2	4	2	2	5	3	2	3	5	2	2	2	3	2	5	2	2	2	2	2
2	1	4	4	5	4	4	4	4	4	4	4	4	4	4	5	4	4	4	4	4	4	4	4	4	4	4	2	4	4	4	4	4	2	2	4	4	4	4	4	4	4	4	4	4	4	4	4	2	4
1	1	4	4	5	3	4	4	4	4	4	4	3	5	4	4	4	4	5	4	4	4	5	4	4	4	4	2	4	4	4	4	4	4	4	4	3	4	4	4	4	3	4	4	4	4	4	4	4	4
1	1	4	4	4	3	3	5	5	5	5	5	5	5	5	5	5	5	5	5	4	5	5	5	5	5	5	5	5	5	5	3	5	5	5	4	5	5	5	5	5	5	5	4	5	3	3	3	3	3
1	1	5	5	5	5	5	5	4	5	4	4	4	5	5	5	4	5	5	4	4	5	4	5	5	5	5	5	4	4	4	4	5	4	4	5	4	4	5	4	4	4	5	5	4	4	4	5	4	4
1	1	4	5	4	4	4	5	5	4	5	4	5	4	5	4	5	5	5	5	4	5	4	4	4	4	4	4	4	4	4	4	4	4	4	4	4	4	4	4	4	4	4	4	4	4	4	4	4	4
1	1	4	5	4	5	5	5	5	5	5	5	5	5	5	5	5	4	4	5	4	4	5	3	3	4	2	4	4	4	4	4	4	4	4	4	4	4	4	4	4	4	4	3	4	4	4	4	4	4
1	1	5	4	4	4	4	4	4	4	4	5	4	4	4	4	4	4	4	4	4	4	4	3	4	4	4	2	4	4	4	4	5	5	3	4	4	4	4	3	4	3	4	3	4	4	4	4	4	4
1	1	5	5	5	5	5	5	5	5	5	5	5	5	5	5	5	5	5	5	5	5	5	5	5	5	5	5	5	5	5	5	5	5	5	5	5	5	5	5	5	5	5	5	5	5	5	5	5	5
2	1	5	5	5	5	5	5	5	5	5	5	5	5	5	5	5	5	5	5	5	5	5	4	5	5	5	5	5	5	5	5	5	5	5	5	5	5	5	5	5	5	5	5	5	5	5	5	5	5
1	1	5	4	5	4	4	4	4	4	4	4	4	4	4	4	4	4	4	4	4	4	4	3	3	3	3	3	2	4	4	4	4	4	4	4	4	4	4	4	4	4	4	4	4	4	4	4	4	4
1	1	5	4	5	5	5	5	5	5	5	5	5	5	5	5	5	5	5	5	5	5	5	5	5	5	5	1	5	5	5	5	5	5	5	5	5	5	5	5	5	5	5	5	5	5	5	5	5	5
2	1	4	4	4	3	3	3	3	3	3	3	3	3	3	3	3	3	3	3	3	3	3	4	4	4	4	2	4	4	4	4	4	4	4	3	5	4	4	5	5	4	5	4	4	4	4	4	4	4
1	1	5	4	5	5	5	5	5	5	5	5	5	4	5	5	5	4	5	5	5	5	5	5	5	5	5	2	5	5	5	5	5	4	2	5	5	3	5	5	5	5	3	5	5	5	5	5	5	5
1	1	5	5	4	5	5	4	5	5	5	5	5	5	5	5	4	5	5	5	4	5	5	5	5	5	5	5	5	5	5	4	5	5	5	4	5	5	5	5	5	4	5	5	5	5	5	5	5	5
1	1	4	5	3	5	5	5	5	4	5	5	5	5	5	5	4	5	5	5	5	4	5	3	3	5	3	2	3	4	5	5	5	5	5	5	5	3	5	5	5	3	5	5	5	3	5	5	5	5
1	1	3	5	4	5	3	3	3	3	3	3	5	3	3	3	3	5	3	3	3	5	3	4	3	4	4	2	3	3	3	4	3	3	4	3	4	4	3	4	4	4	3	4	4	3	4	3	4	4
1	1	3	4	3	3	3	3	3	3	3	3	3	3	3	2	3	5	5	3	3	3	3	3	3	3	3	3	3	3	3	3	5	5	3	4	4	3	3	3	3	3	3	2	3	3	3	3	3	3
1	1	4	5	5	5	5	5	5	5	5	5	5	5	5	5	5	5	5	5	5	5	5	5	5	5	5	5	5	5	5	5	5	5	5	5	5	5	5	5	5	5	5	5	5	5	5	5	5	5
1	1	4	3	3	4	4	4	4	4	4	4	4	4	4	4	4	4	4	4	4	4	4	4	4	5	4	2	4	4	5	3	3	3	5	4	3	4	4	3	4	2	3	2	2	2	3	4	2	2
1	1	3	5	3	5	5	5	5	5	5	5	5	3	3	4	5	5	5	5	5	5	4	4	4	4	5	2	4	4	2	4	4	4	4	4	5	4	4	4	4	4	5	4	4	4	4	4	3	4
1	1	4	3	4	4	3	4	4	3	5	5	5	1	4	3	4	4	4	4	4	4	4	3	3	5	3	2	3	4	5	5	5	3	2	5	3	3	4	4	4	5	4	3	3	2	4	4	1	4
1	1	5	5	3	4	3	4	3	4	3	4	3	4	3	4	3	4	4	3	4	3	4	3	3	3	3	3	3	3	3	3	3	3	3	3	3	3	3	3	4	3	3	4	4	3	3	4	3	4
2	1	4	5	3	5	5	5	5	5	5	5	5	5	4	4	3	5	5	5	5	5	5	4	3	4	4	3	5	4	4	4	4	4	4	4	5	5	5	4	3	3	4	5	5	5	4	4	2	5
1	1	4	3	3	4	4	4	4	4	4	4	4	4	4	4	4	4	4	4	4	4	4	3	4	5	2	3	5	5	5	3	5	2	2	3	3	2	5	4	3	3	5	4	4	2	4	4	4	4
1	1	4	3	3	4	4	4	4	4	4	4	4	4	4	4	4	4	4	4	4	4	4	4	4	4	4	2	4	4	4	4	5	4	3	4	4	3	4	4	4	4	4	3	4	4	4	3	4	3
1	1	5	4	4	5	5	5	5	4	5	5	5	5	5	5	5	5	5	4	5	5	5	5	5	5	5	1	5	5	4	3	5	5	5	5	3	5	5	5	5	5	4	4	5	5	5	5	5	5
1	1	5	5	5	5	5	5	4	5	5	5	5	5	5	5	4	5	5	5	5	5	5	5	5	5	5	5	5	5	5	5	5	3	5	5	5	5	5	3	5	5	5	5	5	5	5	5	5	5
1	1	4	3	4	4	4	4	4	4	4	4	4	4	5	4	4	5	4	4	4	4	4	4	4	5	4	4	4	4	4	4	4	1	1	4	1	4	4	4	4	4	4	4	5	4	4	4	4	4
1	1	5	3	4	4	5	5	4	5	4	4	4	4	5	4	4	3	2	5	5	5	4	2	4	5	4	3	4	5	5	3	5	2	4	5	5	3	5	4	3	2	5	3	2	3	5	3	3	4
1	1	3	5	3	4	4	4	4	4	4	4	4	4	4	4	4	4	4	4	4	4	4	3	4	4	3	1	4	4	2	4	5	4	3	4	5	4	4	5	4	4	4	4	5	5	5	4	3	3
1	1	4	5	4	5	5	5	5	5	4	5	5	5	5	5	5	5	4	5	5	5	5	5	5	5	5	5	5	5	5	5	5	5	5	5	3	5	5	4	5	5	3	5	5	4	5	5	5	5
1	1	4	3	3	3	5	3	5	3	5	3	3	3	3	5	5	3	5	3	3	3	5	3	3	3	3	4	3	3	2	4	4	4	4	5	4	4	4	5	4	4	4	4	4	3	3	3	3	3
2	1	4	4	4	4	4	4	4	4	4	4	3	4	4	4	4	4	4	4	4	4	4	4	4	5	4	2	4	4	2	4	5	4	4	4	4	4	5	4	5	4	4	3	4	4	4	4	3	4
2	1	4	4	3	5	3	3	3	5	3	3	3	3	3	3	5	3	3	4	4	5	3	3	3	4	3	3	3	3	3	4	4	4	2	4	4	3	4	4	3	3	3	4	3	4	5	3	3	4
1	1	5	3	4	4	4	4	4	4	4	4	4	4	4	4	4	4	4	4	4	4	4	3	3	3	3	4	3	3	3	3	4	3	2	5	4	3	4	4	4	4	4	2	5	3	5	3	4	4
1	1	3	3	3	4	3	4	4	4	3	3	2	2	4	3	3	3	3	3	3	3	3	2	3	3	2	2	2	3	4	4	4	2	2	4	4	2	4	2	3	3	4	4	3	4	3	3	2	4
1	1	4	3	3	4	4	4	4	4	3	4	4	2	4	2	3	4	4	4	3	4	3	3	2	4	3	2	4	3	4	3	4	2	3	3	2	2	4	4	4	4	4	4	2	4	4	2	5	4
1	1	4	5	4	4	4	4	4	4	4	4	4	4	4	4	4	4	4	4	4	4	4	3	4	5	5	1	3	3	3	3	3	3	3	3	3	3	3	3	3	3	3	5	5	5	5	5	3	3
1	1	3	4	4	5	5	5	5	5	5	5	5	5	5	5	5	5	5	5	5	5	5	4	5	5	3	3	4	5	3	4	5	5	5	4	4	3	4	4	4	4	4	4	4	4	4	5	4	4
1	1	5	3	3	4	4	4	4	4	4	4	4	4	4	4	4	4	4	4	4	4	4	4	4	4	4	3	4	4	4	4	4	4	4	4	4	4	4	4	4	4	4	3	4	4	5	4	4	4
2	1	4	5	4	4	4	4	4	4	4	4	4	4	4	4	4	4	4	4	4	4	4	4	4	4	4	1	4	4	3	4	4	4	4	3	4	4	4	4	4	4	4	4	4	4	4	4	4	4
2	1	5	3	3	4	4	4	4	4	4	4	4	4	4	4	4	4	4	4	4	4	4	4	4	5	3	2	4	4	2	4	4	3	4	3	3	3	4	4	4	4	4	4	4	4	4	4	4	4
1	1	4	5	4	4	4	4	4	4	4	4	4	4	4	4	4	4	4	4	4	4	4	5	5	5	2	4	4	4	4	4	4	4	4	4	4	4	4	4	4	4	4	4	4	4	4	4	4	4
1	1	4	5	4	5	5	5	5	5	5	5	5	5	5	5	5	5	5	5	5	5	3	3	3	5	3	2	5	5	5	5	5	5	5	5	5	3	5	5	3	3	5	5	5	5	5	3	3	3
2	1	4	3	3	3	3	3	3	3	3	3	3	3	3	3	3	3	3	3	3	3	3	5	3	5	3	2	3	3	3	3	3	3	3	3	4	3	3	4	3	4	4	3	4	4	4	3	2	3
2	1	4	3	3	3	3	3	3	3	3	3	3	3	3	3	4	4	4	4	4	4	4	4	3	1	3	2	5	5	3	3	4	4	3	3	3	3	3	4	3	3	3	3	3	4	4	3	2	4
1	1	5	4	3	4	4	5	4	5	4	4	4	5	4	4	4	4	4	4	5	4	4	3	3	4	4	3	3	4	3	4	4	3	4	4	5	4	4	3	4	4	3	3	4	3	3	3	3	4
1	1	4	3	4	2	2	4	2	2	2	2	2	2	4	4	4	4	4	4	4	4	4	5	5	5	5	5	5	3	3	3	5	4	3	5	5	5	3	5	3	3	5	5	5	3	3	3	3	3
1	1	5	5	4	5	5	5	5	5	5	5	5	5	5	5	5	5	5	5	5	5	5	5	5	5	5	1	5	1	5	5	5	5	5	3	5	5	5	5	5	5	5	5	5	5	5	5	5	5
1	1	4	4	3	3	3	3	3	3	3	3	3	3	3	3	3	3	3	3	3	3	3	2	3	3	2	4	3	4	2	3	4	3	2	2	3	2	4	2	2	2	2	2	2	2	3	2	4	2
1	1	5	4	4	4	4	4	4	4	4	4	4	4	4	4	4	4	4	4	4	4	4	4	4	4	4	4	4	4	4	4	4	4	4	4	4	4	4	4	4	4	4	4	4	4	4	4	4	4
1	1	3	3	4	3	3	3	5	3	3	3	3	3	5	3	3	5	3	5	3	3	3	3	3	4	2	2	3	3	4	3	4	3	2	4	3	3	4	3	3	3	3	2	3	3	4	3	2	4
1	1	4	5	4	5	5	5	3	5	5	5	5	5	5	5	5	5	3	5	5	5	5	3	4	4	4	1	4	4	4	4	4	5	4	4	4	4	5	5	5	5	5	5	5	5	5	5	5	5
1	1	5	5	3	4	4	4	4	4	4	4	4	3	4	4	3	4	4	4	4	4	4	4	4	4	4	2	3	3	2	3	5	1	4	4	5	2	4	4	4	4	4	4	4	4	4	2	4	4
2	1	5	4	3	5	4	4	5	4	5	5	4	4	4	4	4	5	4	5	5	4	4	4	4	4	4	2	4	4	3	4	4	4	4	4	4	4	4	4	3	4	4	4	4	4	4	4	2	4
1	1	4	3	3	5	5	5	5	5	5	5	5	2	5	5	5	5	5	5	5	5	5	4	4	1	3	4	3	3	3	3	3	3	3	3	3	3	3	3	3	3	3	3	3	3	3	3	3	3
1	1	5	5	4	4	4	4	4	4	4	4	4	4	4	4	4	4	4	4	4	4	4	4	4	4	4	4	4	4	4	4	4	4	4	4	4	4	4	4	4	4	4	4	4	4	4	4	4	4
2	1	5	5	5	5	5	5	5	5	5	5	5	5	5	5	5	5	5	5	5	5	5	5	5	5	4	2	5	4	1	5	5	5	5	5	5	5	5	5	5	3	5	5	3	5	5	5	5	5
1	1	4	5	5	5	5	5	5	5	5	5	5	5	5	5	5	5	5	5	5	5	5	5	5	5	5	5	5	5	5	5	5	5	5	5	5	5	5	5	5	5	5	5	5	5	5	5	5	5
2	1	3	4	5	5	5	4	4	5	3	4	4	4	5	5	5	5	5	3	3	3	5	3	5	3	4	1	1	5	3	1	5	3	3	3	3	3	3	3	3	3	3	3	3	5	5	5	5	5
2	1	4	4	5	4	4	4	4	4	4	4	4	4	4	4	1	4	5	4	5	3	5	3	4	4	4	4	4	4	4	4	4	4	4	4	4	4	4	5	4	5	4	4	4	5	4	4	4	4
1	1	4	5	3	5	3	5	5	5	5	5	5	5	5	5	4	4	5	5	5	5	5	5	5	4	4	4	4	3	4	4	5	5	3	5	4	4	4	5	5	4	4	4	4	4	4	5	4	4
1	1	4	4	4	4	4	4	4	3	3	3	3	3	3	3	2	4	4	3	4	4	4	4	4	4	4	2	4	4	4	4	4	4	4	3	4	4	3	4	4	4	4	4	4	4	5	4	3	4
1	1	5	4	3	4	4	4	4	4	4	4	4	4	4	4	4	4	4	4	4	4	4	4	4	4	4	4	4	4	4	4	4	4	4	4	4	4	4	4	4	4	4	4	4	4	4	4	4	4
1	1	4	5	4	5	5	5	3	2	2	3	2	3	3	3	2	3	3	5	5	5	3	2	4	4	2	1	5	5	4	5	5	5	5	4	5	4	3	5	4	5	5	2	5	5	5	5	5	5
2	1	4	3	3	3	3	3	3	3	3	3	3	3	3	3	2	3	3	3	3	3	3	3	3	3	3	2	3	3	3	2	3	3	2	3	4	2	3	2	5	3	3	4	4	4	4	3	3	2
2	1	4	3	3	5	3	5	3	3	3	5	3	5	3	3	3	5	5	3	5	3	5	3	3	3	3	3	3	5	3	3	5	5	3	3	5	3	3	3	3	5	5	3	3	3	5	3	3	3
2	1	4	4	3	3	5	3	3	5	3	3	3	5	3	3	3	3	3	5	3	3	3	1	1	1	3	5	3	3	3	3	5	3	3	3	5	3	3	3	3	5	3	5	3	3	3	3	3	3
1	1	4	4	4	5	4	4	4	4	5	4	5	3	3	4	5	4	4	4	4	4	4	4	3	4	3	1	4	3	3	4	5	3	3	5	3	4	4	3	3	3	4	3	3	3	5	4	3	4
2	1	5	4	5	5	3	5	5	5	5	5	4	5	5	4	5	3	5	5	5	5	5	5	5	4	5	5	5	5	5	5	5	5	5	5	5	4	5	5	5	5	4	5	5	5	5	5	5	5
1	1	4	4	4	4	4	4	4	4	4	4	4	4	4	4	4	4	4	4	4	4	4	4	4	4	3	2	4	4	4	4	4	4	4	4	4	3	4	4	4	4	4	4	4	4	4	4	4	4
1	1	5	4	5	4	4	4	4	5	4	5	5	4	5	5	4	4	5	5	5	4	4	4	4	4	4	4	4	4	4	4	4	4	4	4	4	4	4	4	4	4	4	4	4	4	4	4	4	4
2	1	5	4	4	4	4	4	4	4	4	4	4	4	4	4	4	4	4	4	4	4	4	4	4	4	4	2	3	4	2	4	4	4	4	4	4	4	4	4	4	4	5	4	4	4	5	3	2	5
2	1	4	3	5	4	3	4	4	4	4	4	3	3	3	3	4	4	4	4	4	4	4	3	4	4	5	2	2	2	5	2	3	4	2	4	3	4	2	3	3	2	2	1	2	2	3	4	3	4
2	1	4	3	3	3	3	3	3	3	3	3	3	3	3	3	3	3	4	3	3	3	3	3	3	3	3	2	3	3	3	3	3	2	2	3	2	3	3	3	3	3	3	3	3	3	3	3	2	3
2	1	5	4	3	4	3	3	3	3	4	5	4	2	5	4	3	5	5	5	5	5	3	3	4	5	3	2	4	3	5	5	4	3	2	3	3	3	4	3	4	2	3	2	4	3	4	3	2	3
2	1	4	4	5	4	4	4	4	4	4	4	4	4	4	4	4	4	4	5	4	4	4	3	3	3	3	2	3	3	3	4	4	4	4	3	4	4	4	4	4	4	4	4	4	4	4	4	3	4
1	1	4	3	4	4	4	4	4	3	4	4	4	3	4	4	4	4	5	4	4	4	4	3	3	3	4	2	3	3	2	4	4	3	3	4	5	4	5	3	5	4	3	5	4	3	4	4	4	4
2	1	5	4	4	4	5	4	4	5	4	4	5	4	4	4	4	4	5	4	5	4	4	2	3	3	3	4	4	4	4	4	4	4	4	4	4	5	4	4	4	4	4	4	4	4	4	4	4	4
2	1	5	4	4	5	5	5	5	5	5	5	5	4	4	4	4	5	5	5	5	5	5	4	4	4	4	2	3	4	3	3	4	4	4	3	4	4	4	4	3	4	4	4	4	4	4	3	3	4
2	1	4	3	5	4	4	4	5	4	4	4	4	4	4	5	4	5	4	4	4	4	4	4	3	3	5	2	2	2	5	2	3	3	2	2	4	4	2	3	4	2	4	1	2	2	3	4	3	4
1	1	4	4	4	4	4	4	4	4	5	4	5	4	4	5	4	4	4	4	5	4	4	4	3	4	3	2	2	4	4	4	5	2	2	2	4	4	4	5	4	4	4	4	4	4	4	4	4	4
1	1	4	5	3	5	5	5	5	5	5	5	5	5	5	5	5	5	5	5	5	5	5	5	5	5	5	1	3	3	3	5	5	5	3	5	5	5	5	5	5	5	5	5	5	5	5	4	5	5
2	1	5	4	3	3	3	3	3	4	3	4	3	3	3	5	3	4	3	3	3	3	5	3	3	3	3	3	3	3	3	3	3	3	3	3	5	3	3	3	3	5	3	3	3	3	5	3	3	3
1	1	4	5	3	4	5	4	4	4	3	4	4	5	4	4	4	4	4	4	4	4	4	4	4	4	2	3	5	4	5	5	4	4	1	5	4	4	4	5	4	4	4	5	4	4	4	4	4	4
1	1	4	5	4	3	3	3	3	3	3	3	2	2	2	2	2	2	2	4	2	2	2	3	3	3	2	2	4	4	4	4	3	2	2	4	3	4	4	3	4	5	3	3	5	3	4	3	3	5
1	1	4	3	3	3	3	3	3	4	3	4	3	4	4	4	3	4	4	3	4	3	4	4	4	5	4	2	4	4	3	3	4	4	3	4	4	3	4	4	3	4	3	3	3	4	4	3	3	3
2	1	5	3	5	4	4	4	4	4	4	4	4	4	4	4	4	4	4	5	5	5	5	5	5	5	5	5	5	5	5	5	5	5	5	5	5	5	5	5	5	5	5	5	5	5	5	5	5	5
2	1	5	3	4	3	3	3	3	3	3	4	4	4	3	3	3	4	5	4	5	5	3	3	3	5	2	1	4	5	4	3	5	3	3	5	3	3	5	3	5	3	4	5	4	3	4	4	3	3
2	1	4	4	3	4	4	4	4	3	4	4	4	3	4	4	3	4	4	4	4	3	4	4	3	3	4	2	4	4	3	4	4	3	4	4	4	3	4	4	4	4	4	4	4	2	4	3	3	3
2	1	5	4	3	4	3	3	4	5	3	3	5	3	3	4	3	4	3	3	3	5	3	3	3	3	3	3	3	3	5	3	3	5	3	3	5	3	3	5	3	5	3	3	5	3	3	3	3	5
2	1	4	5	3	5	5	5	5	5	5	5	5	5	5	5	5	5	5	4	4	4	4	4	3	4	4	2	4	4	4	4	5	2	4	3	4	4	4	4	4	4	4	4	4	4	4	4	4	4
1	1	4	4	4	5	5	5	5	5	5	5	5	5	5	5	5	5	5	5	5	5	5	4	4	4	4	2	4	4	2	3	4	3	4	3	4	3	4	4	3	4	4	4	4	4	3	3	2	4
2	1	4	3	3	5	3	5	3	3	3	3	3	5	3	3	3	3	5	3	3	3	5	3	3	3	3	2	3	3	3	3	5	3	3	5	3	3	1	3	3	3	3	3	3	3	3	3	3	3
2	1	4	4	5	4	4	4	4	5	4	4	4	4	4	4	4	4	5	4	4	4	4	4	4	4	5	2	4	4	3	4	5	3	3	3	4	3	4	3	4	4	4	4	4	4	4	4	2	4
2	1	4	4	5	5	3	5	5	3	5	5	3	5	3	3	5	5	3	3	5	3	5	3	3	3	3	3	3	3	3	3	3	3	3	3	3	3	3	3	3	5	3	3	5	3	3	3	3	3
1	1	5	5	4	5	5	5	5	5	5	5	5	5	5	5	5	5	5	5	5	5	5	5	5	5	5	2	4	5	4	4	5	4	3	4	4	4	4	4	4	4	4	4	4	4	4	4	2	4
2	1	4	3	3	3	3	3	5	5	3	3	3	3	3	3	3	3	5	3	3	3	3	3	3	3	3	3	3	3	3	3	3	3	3	5	3	3	3	3	3	1	3	3	3	3	3	3	3	3
1	1	4	4	5	4	5	4	4	4	4	4	4	4	4	4	4	4	4	4	4	4	4	4	4	4	4	4	4	4	4	5	4	4	3	4	4	5	4	4	5	4	4	4	4	5	4	4	4	4
1	1	5	4	4	5	4	4	4	4	4	4	4	4	4	4	4	4	4	4	4	4	4	4	4	4	4	4	4	5	4	3	4	4	3	4	4	4	5	4	4	4	4	4	4	4	5	4	4	4
1	1	4	5	3	5	5	5	5	5	5	5	5	4	4	4	3	5	5	5	5	5	5	5	5	5	5	5	4	5	5	4	4	3	4	4	4	4	5	5	5	5	5	5	5	5	4	4	3	5
2	1	3	4	4	3	5	5	3	3	3	3	5	3	3	3	5	3	3	3	3	3	3	3	3	3	2	3	3	3	3	5	3	3	3	3	5	3	3	5	3	3	3	3	5	3	3	3	5	3
2	1	5	3	4	4	4	4	4	5	4	4	5	4	4	4	4	4	4	4	4	4	4	3	3	4	3	2	3	4	2	3	4	3	4	4	4	3	4	4	3	4	5	4	5	4	4	4	2	4
1	1	4	4	4	4	4	4	4	4	4	4	5	4	4	4	4	4	4	5	4	4	4	3	3	3	3	2	3	4	4	4	4	3	3	4	4	5	4	5	4	4	4	4	5	4	4	4	4	4
2	1	5	3	3	3	3	3	3	3	4	3	3	3	3	3	3	4	5	4	4	4	4	4	4	4	4	3	3	5	3	3	4	4	3	4	4	3	4	4	4	4	4	3	4	3	3	3	3	3
2	1	4	5	3	5	5	5	5	5	5	5	5	3	4	3	3	3	5	4	3	5	5	3	3	3	4	4	4	3	5	3	3	3	4	3	5	3	5	3	3	3	3	3	3	3	4	4	4	4
1	1	3	4	5	4	5	4	4	3	5	5	5	4	4	5	3	5	5	4	4	5	5	3	4	4	1	4	4	4	5	5	4	4	4	4	4	4	4	5	3	5	5	5	5	5	5	5	5	5
1	1	5	4	4	4	5	4	4	5	5	4	4	5	5	5	5	4	5	5	5	4	4	4	4	4	4	4	4	4	4	4	5	4	4	3	4	5	4	4	4	4	4	4	4	5	4	4	4	4
2	1	4	4	3	3	3	3	3	5	3	5	3	3	5	3	5	3	5	3	3	3	3	3	3	3	3	3	3	3	3	3	3	3	3	3	3	3	3	4	3	5	3	5	5	3	3	5	3	3
2	1	4	4	5	4	4	4	4	3	4	3	3	3	4	3	3	4	4	4	4	4	4	3	3	4	4	2	4	3	4	3	5	4	2	5	4	5	5	3	4	4	3	2	4	4	5	4	2	4
2	1	4	4	4	5	5	5	5	5	5	5	5	5	5	5	4	4	4	5	5	5	4	4	4	5	4	2	4	3	4	3	5	4	3	3	5	4	4	4	4	4	4	3	3	4	5	4	2	5
2	1	4	4	3	3	4	5	5	3	3	3	5	3	3	5	3	5	3	5	3	4	3	3	3	3	3	3	3	3	5	3	3	3	5	5	3	4	3	3	3	4	3	3	4	3	3	4	3	3
1	1	5	3	3	3	3	3	5	3	4	3	3	3	5	3	5	3	3	3	5	3	3	5	1	3	4	5	5	5	5	5	5	5	5	5	5	5	3	3	3	3	3	3	3	3	3	3	3	3
2	1	4	4	3	4	5	4	5	4	4	4	4	4	4	5	4	5	4	4	4	5	4	1	3	3	3	3	3	3	3	3	4	3	3	3	3	3	3	3	3	3	3	3	3	3	3	3	3	3
2	1	3	5	3	4	4	4	4	3	3	3	5	3	5	3	4	4	4	4	4	4	3	4	4	5	4	4	3	4	4	4	5	3	4	4	4	3	5	4	5	5	4	3	4	4	4	4	3	3
1	1	4	4	3	4	3	3	3	3	4	3	4	3	3	3	3	4	4	4	4	4	3	3	3	4	3	3	4	4	4	4	4	3	3	4	4	3	4	3	3	3	3	3	3	3	4	3	3	3
1	1	4	4	4	4	4	5	4	4	4	4	4	4	4	4	4	4	4	4	4	4	4	4	4	4	3	1	4	3	2	3	4	3	3	4	4	4	4	4	3	4	3	4	4	3	3	4	2	3
2	1	4	3	3	3	5	3	3	4	3	5	3	3	3	3	3	5	3	3	3	3	5	3	3	3	3	3	3	3	5	3	3	3	5	4	3	3	5	4	5	4	3	4	3	5	4	3	3	3
2	1	4	5	4	4	3	5	3	5	3	5	5	5	3	3	3	5	5	3	4	3	3	3	3	3	3	1	3	3	4	5	3	4	3	5	3	3	5	4	3	3	3	5	3	3	3	5	3	3
1	1	4	5	3	3	3	3	3	3	3	3	3	3	3	3	3	4	4	3	3	3	3	4	4	4	4	3	3	4	4	4	3	4	4	3	4	3	4	3	4	3	2	3	4	3	4	3	4	3
1	1	4	3	3	4	4	4	4	4	4	4	4	4	4	4	4	4	4	4	4	4	4	4	4	4	4	2	4	4	4	4	4	4	4	4	4	4	4	4	4	4	4	4	4	4	4	4	4	4
1	1	4	3	4	3	3	3	3	3	3	5	3	3	3	3	3	3	5	3	3	3	3	3	3	3	3	4	3	3	3	3	3	3	3	3	3	3	3	3	3	3	5	3	3	3	3	5	3	3
2	1	4	4	3	4	3	3	3	3	3	3	3	3	3	3	3	4	4	3	3	3	3	4	3	5	4	2	4	4	4	4	4	4	3	4	4	4	4	4	4	4	4	4	3	3	4	4	3	4
1	1	4	3	4	4	4	3	3	3	4	4	3	2	4	3	3	4	4	3	4	4	4	4	3	4	4	3	3	4	4	4	4	5	3	3	4	4	4	4	4	4	4	4	4	2	4	3	3	4
1	1	4	5	4	3	3	3	3	3	3	3	3	3	3	3	3	3	3	3	3	3	3	4	4	4	3	3	4	4	2	4	3	3	2	3	4	4	5	4	4	3	3	4	3	1	3	2	4	4
1	1	5	5	4	5	5	5	5	5	5	5	5	5	5	5	5	5	5	5	5	5	5	1	1	5	5	5	5	5	5	5	5	5	5	5	5	5	5	5	5	5	5	5	5	5	5	5	5	5
1	1	4	4	3	4	4	4	4	4	4	4	4	4	4	4	4	4	4	4	4	4	4	4	4	4	3	2	4	4	4	4	4	4	4	4	4	4	4	4	4	4	4	4	4	4	4	4	4	4
1	1	4	3	4	4	4	4	4	4	4	4	4	4	4	4	4	4	4	4	4	4	4	4	4	4	4	2	3	4	4	4	4	4	4	4	4	4	4	4	4	4	4	4	4	4	4	4	4	4
2	1	5	5	4	5	5	5	3	5	5	4	5	5	5	5	5	5	5	4	5	5	5	5	5	5	5	1	5	5	5	5	5	5	3	5	5	3	5	5	5	5	5	3	5	5	5	5	5	5
1	1	4	5	5	5	4	5	5	5	5	5	5	3	5	5	5	5	4	5	5	5	5	5	5	5	5	1	5	5	5	5	5	4	5	3	5	5	5	5	4	5	3	5	5	5	5	5	5	5
1	1	4	4	5	4	4	3	3	3	3	4	3	3	3	3	3	3	3	3	3	3	3	4	4	4	4	3	4	4	4	4	4	4	4	4	4	4	5	4	4	4	4	4	4	4	4	4	4	4
1	1	5	4	4	3	3	3	3	3	3	3	3	3	3	3	3	3	3	3	3	3	3	3	3	3	3	3	4	4	4	3	4	2	3	3	3	3	4	4	3	3	4	3	3	3	3	3	3	4
1	1	4	5	4	4	5	4	4	4	4	4	4	5	4	4	5	4	4	4	4	5	4	4	4	4	4	4	4	4	4	4	4	4	2	5	4	2	4	4	4	4	4	4	4	5	4	4	4	4
1	1	5	4	3	5	5	5	5	5	5	5	5	5	5	5	5	5	5	5	5	5	5	4	4	4	4	2	3	3	3	3	5	3	3	3	3	3	3	3	3	3	3	3	3	3	3	3	3	3
1	1	5	4	4	5	5	5	5	5	5	5	4	5	5	5	5	5	5	5	5	5	5	1	1	5	5	1	4	4	3	5	5	4	5	4	5	5	4	5	5	5	5	5	5	5	5	5	4	5
1	1	3	5	3	5	3	3	3	3	3	3	3	3	3	3	5	3	3	3	3	3	3	3	3	3	3	2	3	3	3	3	3	3	3	3	3	3	3	3	3	3	3	3	3	3	3	3	3	3
1	1	4	3	4	1	3	3	1	1	1	1	1	1	1	1	3	1	1	3	3	3	1	2	2	3	3	3	5	3	5	5	3	3	3	3	3	3	3	3	3	3	3	3	5	5	3	3	3	3
1	1	4	4	4	3	3	3	3	3	3	3	3	3	3	3	3	3	3	3	3	3	3	5	3	3	2	1	3	3	3	3	5	4	4	4	4	4	4	4	4	2	4	3	4	3	3	3	3	3
2	1	4	5	4	4	4	4	4	4	4	4	5	4	4	4	4	4	5	3	4	4	4	4	4	5	4	3	4	4	4	4	4	4	3	4	4	3	5	3	4	4	4	3	4	4	4	3	3	3
1	1	4	4	4	4	4	4	4	4	4	4	4	3	4	2	3	3	4	4	4	4	4	4	4	3	4	2	4	4	4	4	4	4	3	3	3	4	4	4	4	3	4	3	4	4	4	4	3	3
1	1	4	4	3	3	3	3	3	3	3	3	3	3	3	3	3	3	3	3	3	3	3	3	3	3	3	3	5	4	4	4	4	3	4	4	4	4	4	4	4	4	4	4	4	3	4	3	3	3
2	1	4	4	3	3	3	3	3	3	3	3	3	3	2	2	3	3	3	2	2	2	3	2	3	3	3	2	3	3	3	3	4	2	2	3	2	3	3	3	3	3	3	2	3	3	3	2	3	3
2	1	5	4	3	5	3	3	3	3	5	5	3	3	3	3	3	5	5	3	3	3	5	3	3	3	3	3	3	3	4	3	5	4	3	5	3	3	5	3	5	4	3	4	3	3	4	3	3	3
1	1	4	5	3	5	5	5	5	5	5	5	5	5	5	5	5	5	5	5	5	5	5	5	4	5	4	2	4	5	4	4	5	4	4	4	5	4	5	4	4	5	3	5	3	5	5	5	4	4
1	1	4	4	5	4	4	4	4	4	5	5	5	5	5	5	3	5	5	5	5	5	5	3	4	4	4	3	4	5	4	4	5	2	4	5	5	4	5	4	4	4	4	3	4	4	4	2	4	4
1	1	4	5	3	3	3	4	4	5	4	3	5	3	5	3	4	4	5	3	4	3	3	4	5	5	5	3	5	4	5	3	5	4	3	5	5	4	4	4	4	5	4	3	5	3	5	5	5	4
1	1	3	5	3	4	4	4	4	4	4	4	4	4	4	4	4	4	4	4	4	4	4	3	4	5	4	2	4	4	4	3	4	4	3	4	4	3	4	3	3	4	4	3	4	4	4	3	3	4
1	1	4	5	3	5	5	5	5	5	5	5	5	5	5	5	1	5	5	5	5	5	5	5	1	5	5	1	1	4	1	4	4	4	4	5	5	3	5	5	5	4	4	5	4	5	4	4	2	5
1	1	4	3	3	3	3	3	3	3	3	3	3	3	3	3	3	3	3	3	3	3	3	4	4	4	3	3	4	4	4	3	5	3	3	3	3	3	4	4	4	4	4	3	4	4	4	4	4	4
1	1	4	3	4	4	4	4	4	4	4	4	3	2	3	3	3	3	3	3	3	3	4	4	4	4	4	2	4	4	4	4	4	4	4	4	4	4	4	4	4	4	4	4	4	4	4	4	4	4
1	1	4	5	4	4	3	5	5	4	3	4	2	2	3	2	4	3	4	4	4	3	4	5	5	5	5	1	5	4	4	5	5	2	3	4	3	4	4	2	5	5	4	4	5	2	4	5	2	4
1	1	4	5	3	3	5	5	5	5	3	3	3	1	4	4	2	4	5	2	5	2	5	3	4	5	3	3	4	3	4	5	5	3	3	5	5	2	5	4	3	4	3	3	4	3	3	1	3	5
1	1	4	4	3	3	4	4	4	4	2	3	3	1	5	1	2	4	4	3	4	4	5	4	4	4	4	2	4	4	4	4	4	4	4	4	4	4	4	5	4	5	3	2	3	3	4	4	4	4
1	1	5	3	3	4	3	4	4	3	4	4	2	3	4	4	2	5	5	5	4	4	3	4	4	5	3	2	3	4	4	4	4	3	4	4	4	3	5	4	4	4	3	3	3	4	4	4	3	4
1	1	4	3	5	4	4	4	4	4	4	4	4	4	4	4	4	4	4	4	4	4	4	3	3	4	4	3	3	4	4	4	5	3	3	4	5	3	5	5	4	3	5	5	5	4	4	3	3	4
1	1	5	3	3	3	3	3	3	3	3	3	3	2	3	3	3	3	3	3	3	3	3	4	4	4	3	3	3	3	4	3	5	3	4	3	3	3	4	3	3	3	3	3	3	4	4	4	3	2
1	1	4	5	3	4	4	4	4	4	5	4	4	4	4	4	4	4	4	4	4	4	4	4	4	4	4	2	2	2	4	4	4	4	5	4	4	4	5	4	4	5	4	4	4	4	4	4	4	4
1	1	4	4	3	4	4	4	4	4	4	4	4	4	4	4	4	4	4	4	4	4	4	3	3	4	3	3	4	2	3	3	3	3	3	3	4	3	4	3	4	4	3	4	4	4	3	3	3	4
1	1	4	4	4	3	3	3	3	3	3	3	2	4	3	3	3	3	4	3	3	3	4	2	4	4	3	5	4	3	4	4	4	2	2	2	4	4	4	2	4	4	3	3	4	2	4	2	1	3
1	1	3	3	3	2	2	2	2	2	2	2	2	2	2	2	2	2	2	2	2	2	2	2	3	3	3	3	2	4	4	3	4	3	2	3	3	2	4	3	2	2	3	2	3	3	3	2	3	3
1	1	4	4	4	3	3	3	3	3	3	3	3	3	3	3	3	3	3	3	3	3	3	4	5	3	3	2	4	3	2	4	4	3	4	3	4	3	3	4	4	4	4	4	4	3	4	4	3	3
1	1	5	5	4	5	5	5	5	5	5	5	5	5	5	5	5	5	5	5	5	5	5	5	5	5	5	5	5	5	5	5	5	5	5	5	5	5	5	5	5	5	5	5	5	5	5	5	5	5
1	1	4	5	3	5	5	5	5	5	5	5	5	5	5	5	5	5	5	5	4	4	5	5	4	4	4	2	5	5	3	4	4	3	3	4	5	4	4	4	4	4	4	4	4	4	4	4	4	4
1	1	4	4	3	4	4	4	4	4	4	4	4	3	4	3	4	4	4	4	4	4	4	4	3	4	3	3	3	4	4	4	4	3	3	3	4	3	4	4	4	3	4	4	4	4	5	4	4	4
2	1	4	4	3	5	4	3	4	3	5	3	4	3	4	3	5	3	4	5	3	3	3	3	3	3	3	2	3	3	1	3	3	3	3	2	3	2	3	3	4	2	3	3	3	3	3	3	3	3
2	1	4	4	2	5	2	2	3	3	3	3	3	3	3	3	3	3	3	3	3	3	3	3	3	3	3	2	3	3	3	5	4	4	3	3	3	3	3	3	3	3	3	4	4	4	4	4	4	3
2	1	4	4	3	3	3	4	3	3	2	3	4	3	1	2	4	4	4	3	3	2	1	3	3	4	3	3	3	3	3	3	3	3	3	3	3	3	3	4	4	4	4	3	3	3	4	3	4	3
1	1	5	5	4	5	4	4	5	5	4	5	4	4	5	4	4	4	5	4	5	4	4	4	4	4	4	4	4	4	5	4	5	4	4	5	4	5	4	4	4	4	5	4	4	4	4	5	4	4
1	1	4	5	3	3	4	4	4	4	5	5	4	4	4	4	4	4	5	4	5	4	4	4	3	4	4	3	5	4	4	4	5	4	5	4	5	4	4	3	4	5	4	4	4	5	4	4	4	4
2	1	5	4	4	5	4	5	5	5	5	5	4	5	5	5	5	5	4	5	5	5	5	4	4	4	4	2	4	4	4	4	4	4	5	3	5	3	5	5	5	5	4	5	5	5	5	5	5	5
1	1	4	5	3	4	4	4	4	4	4	4	4	4	4	4	3	4	4	4	4	3	4	4	4	4	4	2	4	2	3	5	4	4	4	4	4	3	4	4	5	5	4	4	4	4	4	3	3	4
2	1	5	3	4	3	3	3	3	3	3	3	3	3	3	3	3	3	3	3	3	3	3	5	5	5	5	1	3	5	5	5	5	5	5	5	5	5	5	3	5	3	3	3	3	3	3	3	3	3
1	1	5	5	5	5	5	5	5	4	5	4	5	5	4	5	5	5	4	5	5	5	5	5	5	5	5	1	3	5	5	5	5	5	5	5	5	5	5	5	5	5	5	5	4	5	5	5	5	5
1	1	4	4	4	4	4	4	4	4	4	4	4	4	4	5	4	4	4	4	5	4	5	4	4	4	4	2	4	3	2	4	4	4	4	4	4	3	4	3	3	3	3	4	4	4	4	3	4	4
1	1	5	4	3	4	5	4	5	4	5	4	4	4	5	4	4	4	4	5	4	5	4	4	4	4	4	4	4	4	5	4	5	4	4	3	4	4	3	3	4	4	4	5	4	4	5	4	5	4
1	1	4	5	4	5	5	5	5	5	5	5	5	5	5	5	5	5	5	5	5	4	4	5	5	5	5	5	5	5	5	5	5	5	5	3	5	5	5	5	5	5	5	5	5	5	5	5	5	5
1	1	4	4	3	4	4	4	4	5	4	5	5	4	4	4	4	5	4	4	5	4	4	4	4	4	4	4	4	5	4	4	4	4	4	4	5	4	4	4	4	4	4	4	4	4	4	4	4	4
2	1	3	5	4	2	5	5	2	2	5	5	2	2	2	5	2	2	5	2	5	2	5	2	3	5	2	3	2	3	4	5	5	2	1	2	3	2	2	4	3	5	4	4	3	5	5	2	2	2
1	1	4	5	4	4	4	3	3	4	4	4	3	3	3	4	4	4	4	4	4	4	4	4	4	5	5	1	4	5	3	4	5	1	3	4	4	4	3	3	4	4	3	4	4	4	4	4	4	4
1	1	4	4	3	3	3	3	3	3	5	3	3	5	3	3	5	3	3	3	5	3	3	2	2	3	2	3	3	3	3	3	3	3	2	3	2	2	3	3	2	2	3	1	1	3	3	5	3	3
1	1	5	4	5	5	5	5	5	5	5	5	5	5	5	5	5	5	5	5	5	5	5	4	4	4	3	2	3	5	3	3	4	3	2	3	3	3	3	3	3	3	3	3	3	3	3	3	3	3
1	1	5	4	3	3	3	3	3	3	3	3	3	3	3	3	3	5	5	5	5	5	5	3	3	5	5	1	3	5	3	5	5	4	4	5	5	5	5	5	5	5	5	5	5	5	5	5	5	5
1	1	4	3	3	3	5	3	3	3	3	3	2	3	3	3	3	3	5	3	3	2	3	1	3	3	3	2	3	3	1	3	3	2	2	2	4	4	3	3	3	3	3	3	3	3	3	3	3	3
2	1	4	3	3	4	3	3	3	3	3	4	3	4	3	3	4	4	4	4	4	4	4	4	4	4	4	2	3	3	2	4	2	3	3	3	4	3	4	4	4	4	3	3	4	3	4	3	2	4
1	1	5	3	4	4	4	5	4	5	4	5	4	4	4	4	4	4	5	4	4	5	4	3	3	1	2	2	2	4	4	4	4	4	4	4	4	4	4	4	4	4	4	4	4	4	4	4	4	4
1	1	5	4	5	5	5	5	5	5	5	5	4	5	5	4	5	5	5	5	5	5	5	4	4	4	4	4	4	4	4	4	4	4	4	4	4	4	4	5	5	5	5	5	5	5	5	5	5	5
1	1	5	4	3	4	3	4	3	3	4	3	4	3	3	4	3	5	3	5	5	5	5	3	3	3	3	3	3	5	3	3	4	3	3	4	3	3	4	3	3	3	3	3	3	4	3	3	4	3
1	1	4	5	3	4	4	5	4	4	4	4	4	3	3	3	3	3	3	3	3	3	3	4	4	4	4	1	4	4	4	4	4	4	4	4	4	4	4	4	4	4	4	4	4	4	4	4	4	4
1	1	4	5	5	5	5	5	5	5	5	5	5	4	5	5	5	5	5	5	5	5	5	4	4	5	3	2	4	5	4	5	5	5	3	5	5	5	5	5	5	5	5	3	5	5	5	4	4	5
2	1	5	3	5	4	4	4	4	4	4	4	4	4	4	4	3	5	5	5	5	5	5	4	4	5	5	2	4	5	4	4	4	4	4	4	4	4	4	4	4	4	4	4	4	4	4	4	3	4
1	1	5	5	5	5	5	5	5	5	5	5	2	5	5	5	5	5	5	5	5	5	5	5	5	5	5	1	5	5	5	5	5	1	5	3	5	5	3	5	5	5	5	5	5	5	5	5	5	5
1	1	3	4	3	5	3	3	3	3	3	3	3	3	5	3	3	3	3	3	3	5	3	3	3	3	3	3	3	3	3	5	3	3	3	5	3	3	3	3	3	5	3	3	3	3	5	3	3	3
1	1	5	3	3	3	3	3	3	5	3	3	3	3	5	3	3	3	3	4	4	4	4	3	3	3	3	3	3	3	3	3	1	3	3	3	3	3	3	3	3	3	5	3	3	3	3	3	3	4
1	1	4	4	5	4	3	4	3	4	3	4	3	4	3	4	3	4	3	4	3	4	4	5	5	5	5	5	5	5	4	4	3	4	4	3	4	4	4	4	4	3	4	3	4	3	4	3	4	3
1	1	4	5	4	3	3	3	3	3	3	3	3	3	3	3	3	3	3	3	3	3	3	4	4	4	4	4	4	4	4	4	4	4	4	4	4	4	4	4	4	4	4	4	4	4	4	4	4	4
1	1	5	5	3	5	4	4	4	4	4	5	5	4	4	4	5	4	5	4	5	4	5	4	4	4	4	2	2	2	4	4	4	5	4	4	1	2	4	4	4	4	4	5	4	4	4	4	2	4
1	1	4	3	4	3	4	4	3	4	3	5	3	4	3	4	3	5	3	3	3	3	5	3	3	3	3	3	3	3	3	3	4	4	5	5	3	3	5	3	4	3	4	3	5	3	3	4	3	3
1	1	3	4	4	5	3	5	5	5	3	4	4	3	3	5	5	5	3	4	3	5	3	3	3	3	3	2	2	3	5	3	3	5	4	3	4	3	3	3	5	3	5	3	4	3	3	3	2	3
1	1	4	5	3	3	3	3	3	3	3	3	3	3	3	3	3	3	3	3	3	3	3	5	5	3	2	2	3	5	5	5	5	3	3	3	5	3	3	3	3	3	3	3	3	3	3	3	2	3
1	1	4	5	3	5	5	5	5	5	5	5	5	4	5	5	5	5	5	5	5	5	5	5	5	5	5	5	5	5	5	5	5	4	5	5	5	5	5	4	5	4	5	5	5	5	5	5	5	5
1	1	3	5	4	3	3	3	3	3	3	3	3	3	3	3	3	3	3	3	3	3	3	3	4	5	5	3	4	5	3	4	5	5	5	3	5	4	5	5	5	5	5	2	5	5	3	3	3	5
1	1	3	4	5	3	5	3	5	3	3	4	3	5	3	3	5	3	4	3	3	5	3	3	3	3	3	3	3	3	3	3	5	4	3	3	5	3	3	5	3	3	4	3	3	3	3	4	3	3
1	1	4	4	3	4	4	5	4	4	4	4	5	4	5	4	4	5	4	4	5	4	4	3	4	5	4	4	4	4	4	4	5	4	4	4	4	4	5	4	4	4	4	5	4	4	4	4	4	4
1	1	4	5	3	3	5	3	3	3	3	3	5	3	3	3	3	5	3	3	3	5	3	3	3	4	3	3	3	4	3	3	4	3	4	5	3	3	4	3	5	3	3	3	5	4	5	3	4	3
1	1	4	4	4	5	5	5	5	5	5	5	3	3	3	2	5	5	5	5	5	2	5	3	4	5	3	2	4	2	2	2	3	4	2	4	4	2	4	2	2	3	4	3	4	2	4	2	2	2
2	1	5	4	5	5	5	4	5	5	5	4	5	5	5	5	5	5	5	5	5	5	5	5	5	5	5	5	5	5	5	5	4	5	3	5	5	3	5	5	5	4	5	5	5	5	5	5	5	5
1	1	4	4	5	5	3	5	3	5	3	3	4	3	3	5	5	5	3	5	3	5	3	3	4	4	4	2	3	4	3	3	4	3	3	3	4	3	3	4	3	3	4	3	3	4	4	3	3	4
1	1	4	4	5	4	4	3	4	3	5	3	3	3	5	5	5	3	5	3	3	3	5	3	3	5	3	3	5	3	4	5	3	5	3	5	5	5	3	3	3	3	4	3	3	3	4	3	3	3
2	1	4	4	4	3	5	3	3	4	3	5	3	3	3	5	3	3	3	3	5	3	3	2	2	5	3	2	2	4	3	3	5	3	3	5	3	3	3	3	5	3	3	5	3	3	5	3	3	4
2	1	4	3	3	3	3	3	3	3	3	3	3	3	3	2	3	3	3	3	3	3	3	3	2	5	3	3	3	3	3	3	5	3	3	2	3	3	3	3	2	3	3	2	3	3	3	2	2	3
1	1	4	4	3	4	4	5	4	4	4	5	5	4	4	5	5	4	4	5	4	4	4	5	5	5	5	1	4	5	4	4	3	4	4	4	4	3	5	4	4	5	4	4	4	5	4	4	5	4
1	1	4	4	4	3	3	3	3	5	5	5	3	5	3	5	3	5	3	5	5	1	3	3	3	3	3	3	3	5	3	5	3	5	5	3	4	3	4	3	3	4	3	3	4	3	4	3	3	3
2	1	4	4	3	4	4	3	4	4	3	3	5	3	5	3	5	3	3	5	5	3	3	3	3	3	3	2	3	5	3	4	4	3	4	5	4	3	4	3	4	3	3	3	3	5	4	3	3	3
2	1	4	5	5	5	5	5	5	5	5	5	5	5	5	5	5	5	5	5	5	5	5	3	4	5	4	5	4	5	5	5	5	4	3	5	4	4	5	4	5	3	4	2	5	5	5	3	3	5
1	1	4	3	5	5	5	5	5	5	5	5	5	5	5	5	5	5	5	5	5	5	5	4	4	5	4	3	4	5	4	5	5	4	3	4	5	3	5	5	4	5	5	4	5	5	5	4	3	4
2	1	4	4	4	4	3	3	4	5	3	3	4	5	3	5	3	3	5	3	5	5	3	3	3	3	3	3	3	3	3	3	4	3	3	3	4	3	4	3	3	3	3	3	3	1	3	3	3	3
1	1	4	3	3	3	5	3	5	3	5	3	4	3	3	5	3	5	3	5	5	5	3	4	4	4	4	4	3	3	5	3	3	5	3	3	4	3	3	3	3	5	3	3	3	3	3	5	3	3
1	1	3	3	5	4	4	4	4	4	3	3	2	3	4	4	3	4	4	4	4	4	3	4	3	4	3	3	3	4	4	4	4	2	3	4	3	3	3	3	4	3	4	4	4	2	4	3	3	4
1	1	3	3	3	4	3	4	4	2	2	2	2	2	2	2	3	3	3	3	4	4	4	3	4	3	3	2	2	4	4	4	4	2	2	3	4	3	4	4	2	4	4	4	4	2	4	3	2	4
2	1	4	3	3	5	5	5	5	5	5	5	5	5	5	5	5	5	5	5	5	5	5	3	2	1	4	2	4	4	4	4	4	3	4	3	5	4	4	4	4	4	4	4	4	4	4	4	4	4
1	1	3	5	3	3	3	3	4	4	4	3	3	3	3	3	3	3	3	4	3	4	4	4	3	4	3	4	3	3	3	3	4	3	3	5	5	3	5	3	3	3	5	3	5	3	5	3	3	3
1	1	5	5	4	4	4	4	4	5	4	4	4	5	4	4	5	4	5	4	4	4	4	4	4	4	4	4	4	5	3	4	4	3	4	4	3	4	5	4	4	5	4	5	4	5	4	5	4	4
1	1	5	5	5	5	5	5	5	5	5	5	5	5	5	5	5	5	5	5	5	5	5	5	5	5	3	5	5	5	5	5	3	5	5	4	5	5	5	3	5	4	5	4	5	5	3	3	5	5
1	1	4	4	5	3	3	3	3	3	3	5	3	3	3	3	3	5	3	3	3	3	3	4	4	4	3	1	4	4	4	5	5	5	5	4	5	5	5	3	3	5	3	3	3	3	3	5	3	3
1	1	5	4	5	5	5	5	5	4	5	5	5	5	5	4	5	5	5	3	5	5	5	3	3	3	4	5	5	5	5	5	4	5	5	3	5	5	5	5	3	5	5	5	5	5	5	3	5	5
1	1	5	4	5	5	5	5	5	3	5	5	5	5	4	5	5	5	5	5	5	5	5	5	4	5	5	5	5	1	5	5	3	5	5	5	4	5	5	5	5	3	5	5	4	5	5	5	5	5
2	1	4	3	3	5	3	3	3	5	3	3	3	3	3	3	5	3	3	3	5	4	3	4	4	4	4	3	4	3	3	3	3	3	3	4	3	3	3	3	3	4	3	3	3	5	3	4	3	3
1	1	4	3	3	3	3	4	5	3	5	3	3	3	4	3	3	5	3	5	3	5	3	3	3	3	3	3	3	3	3	3	3	3	3	3	3	3	5	3	3	3	5	3	3	3	5	5	5	3
1	1	5	5	4	4	4	4	4	4	4	4	4	4	5	4	4	4	4	4	4	4	4	5	5	4	4	4	4	4	4	4	4	5	5	5	4	4	4	4	4	5	4	4	4	4	4	5	5	5
1	1	4	5	4	4	4	4	4	4	4	4	4	4	4	4	4	4	4	4	4	4	4	4	4	4	3	2	4	2	4	3	3	2	4	4	4	4	4	4	4	4	4	4	4	4	4	3	2	4
1	1	5	4	5	4	4	5	4	4	4	4	4	4	4	4	5	4	4	4	4	4	4	4	4	4	4	4	4	4	3	4	5	4	4	4	5	4	4	3	4	4	5	4	4	4	4	4	4	4
1	1	3	3	3	3	3	3	3	5	3	3	3	3	3	3	5	3	3	3	3	5	3	1	1	1	3	2	3	3	3	3	3	5	5	5	3	3	5	3	3	3	5	3	4	3	3	3	5	3
1	1	4	5	3	5	5	5	5	5	5	5	5	5	5	5	5	5	5	5	5	5	5	3	3	3	3	3	3	3	3	3	4	3	3	3	5	3	5	3	3	3	3	3	3	3	3	3	3	3
1	1	3	4	3	3	3	3	5	3	3	3	3	3	5	3	3	3	3	3	3	3	3	3	3	3	3	3	3	3	3	3	3	3	3	3	3	3	3	5	3	3	3	3	3	5	3	3	3	3
1	1	4	3	3	1	5	3	3	5	3	3	3	3	3	3	3	3	3	3	3	3	3	3	4	4	3	2	2	4	4	4	4	4	4	4	4	3	3	3	3	3	3	3	3	3	3	3	3	3
1	1	3	4	3	3	4	3	4	3	4	3	4	4	4	4	4	4	4	4	3	3	4	3	4	4	4	2	4	4	3	3	4	4	3	4	3	4	3	4	3	4	3	4	3	4	3	4	3	3
1	1	4	3	3	4	4	4	4	4	4	3	3	3	3	3	3	3	3	3	3	3	3	4	4	4	3	3	4	4	4	4	5	3	3	4	5	3	5	5	3	4	4	3	3	5	4	3	3	3
1	1	3	4	3	3	4	3	3	4	3	5	3	5	3	3	3	5	3	5	3	4	3	3	3	3	3	3	3	3	3	3	3	4	3	5	5	5	3	3	5	3	4	3	3	3	4	3	3	3
1	1	4	4	3	4	4	4	4	4	4	4	4	4	4	4	4	4	4	4	4	4	4	4	4	4	4	2	4	4	4	4	4	4	3	4	4	4	4	4	4	4	3	3	4	4	4	4	3	4
1	1	4	4	4	4	4	4	4	5	4	4	4	4	4	5	4	4	5	4	4	4	4	4	4	4	4	4	4	4	4	4	4	5	4	4	5	3	4	4	5	4	5	4	4	4	5	4	5	4
2	1	5	5	4	5	5	4	3	5	4	3	5	3	3	5	5	3	5	3	5	3	3	3	3	3	3	3	3	3	3	3	3	3	5	3	3	3	3	3	3	5	3	3	5	3	3	3	3	3
1	1	3	5	3	4	4	4	4	5	5	5	4	4	4	4	4	4	5	4	4	4	4	4	4	4	3	3	4	4	4	4	4	3	4	4	4	4	4	4	5	4	4	4	4	4	4	4	4	5
[truncated: 28 more columns]
